# Supplementary material for: Improving gene set enrichment analysis (GSEA) by using regulation directionality
Source: Microbiol Spectr. 2024 Jan 31;12(3):e03456-23. doi: 10.1128/spectrum.03456-23 (PMC10913524; doi:10.1128/spectrum.03456-23)
Supplement: Table S3 — Transcriptome data used for analyses. [file spectrum.03456-23-s0003.xlsx]

## Sheet: RNA-seq data
Table S3: RNA-seq data used as example.
pBW17 sample 1	pBW17 sample 2	pCS58 sample 1	pCS58 sample 2	log2FC(pCS58/pCS17)	p value	locus	name	function	description
1554.44	1576.73	110.767	114.019	-3.20097	3.49e-30	BSU13700	clpE	protein degradation	AAA unfoldase, ATPase subunit of the ClpE-ClpP protease (class III stress gene)
787.513	3186.17	100.383	215.275	-2.42257	2.45e-11	BSU30280	melD	probably melibiose uptake	probably [SW|ABC transporter] for melibiose (permease)
1214.38	5111.23	172.209	370.987	-2.3533	8.79e-11	BSU30270	melE	probably melibiose uptake	probably ABC transporter for melibiose (binding protein)
599.584	191.938	48.4607	25.5266	-2.22658	1.18e-09	BSU37350	sboA	antimicrobial peptide	subtilosin A
10448	23470.4	1160.46	3549.9	-2.02799	6.41e-09	BSU39760	iolA	myo-inositol catabolism	methylmalonate-semialdehyde dehydrogenase (acylating)
243.413	851.635	66.6335	73.1764	-2.01734	1.93e-08	BSU30260	melR	regulation of melibiose utilization	transcriptional regulator of the msmR-msmE-amyD-amyC-melA operon
5852.66	13496.8	617.009	2195.29	-1.92334	6.79e-08	BSU06230	iolT	myo-inositol uptake	major transporter for inositol
9218.38	18396.2	1156.13	3449.5	-1.87536	5.24e-08	BSU39740	iolC	myo-inositol catabolism	formation of 2-deoxy-5-keto-gluconic acid-6-phosphate (5th reaction)
20136.2	39357.2	2680.05	7746.48	-1.84036	7.4e-08	BSU39730	iolD	myo-inositol catabolism	formation of 5-deoxy-D-glucuronic acid (3rd reaction)
7013.34	15039.4	925.946	2826.65	-1.83103	1.43e-07	BSU39750	iolB	myo-inositol catabolism	formation of 2-deoxy-5-keto-gluconic acid (4th reaction)
344.537	96.6797	25.0957	42.5444	-1.65428	1.09e-05	BSU06390	yebD	unknown	unknown
3761.27	1480.05	398.936	730.913	-1.65036	9.7e-07	BSU38170	qoxA	respiration	cytochrome aa3 quinol oxidase (subunit II)
8725.29	17214.7	1332.67	4091.92	-1.63464	2.24e-06	BSU39720	iolE	myo-inositol catabolism	2-keto-myo-inositol dehydratase, dehydration of 2-keto-myo-inositol (2nd reaction)
12677.2	26147.6	1865.74	6117.03	-1.62739	3.25e-06	BSU39710	iolF	D-chiro-inositol uptake	D-chiro-inositol transport protein
8334.22	3216.02	925.081	1797.08	-1.55093	4.4e-06	BSU38160	qoxB	respiration	cytochrome aa3 quinol oxidase (subunit I)
1148.16	299.992	145.382	165.072	-1.53289	1.83e-05	BSU39940	yxaL	unknown	similar to Ser/Thr kinase, increases the processivity of the PcrA helicase
884.163	221.795	98.6522	132.739	-1.51419	3.08e-05	BSU14870	ctaA	heme biosynthesis	heme A synthase
1643.93	685.289	167.882	377.794	-1.51414	1.22e-05	BSU38150	qoxC	respiration	cytochrome aa3 quinol oxidase (subunit III)
496.67	68.2445	43.2685	46.7988	-1.48766	0.000105333	BSU37310	fnr	regulation of anaerobiosis, fermentation and overflow metabolism	transcriptional regulator of anaerobic genes
845.682	393.828	209.42	104.659	-1.44599	2.59e-05	BSU_misc_RNA_2	scr	presecretory protein translocation	4.5 S RNA, causes RNA-driven elongation arrest by interaction with the 23S rRNA
1295.82	230.325	141.921	177.836	-1.4431	0.000100908	BSU03940	ycnI	unknown	unknown
15456.7	26144.8	2352.94	8139.59	-1.43321	3.62e-05	BSU39700	iolG	myo-inositol catabolism	inositol 2-dehydrogenase
1714.63	3015.55	424.897	959.802	-1.3528	3.93e-05	BSU39770	iolR	regulation of myo-inositol catabolism	transcriptional repressor of the iol operon, [SW|DeoR family]
1312.82	452.12	155.767	317.381	-1.34051	0.000145076	BSU38140	qoxD	respiration	cytochrome aa3 quinol oxidase (subunit IV)
1339.67	645.479	248.361	354.82	-1.33254	3.82e-05	BSU39250	yxiE	unknown	unknown
185.245	58.2922	21.6342	29.7811	-1.3034	0.000640309	BSU04510	ydbL	unknown	unknown
15111.3	22877.6	2046.6	8528.45	-1.29716	0.000244295	BSU39670	iolJ	myo-inositol catabolism	2-deoxy-5-keto-gluconic acid-6-phosphate aldolase, formation of dihydroxyacetone phosphate and malonic semialdehyde (6th reaction)
351.696	62.5575	44.1339	43.3953	-1.29459	0.00070837	BSU12080	ctaO	heme biosynthesis	heme O synthase (minor enzyme)
993.341	1532.66	427.493	429.698	-1.28828	1.11e-05	BSU03900	gabT	utilization of gamma-amino butyric acid	gamma-aminobutyrate transaminase, general stress protein
987.971	241.699	134.998	192.301	-1.28673	0.000393004	BSU19140	yozB	unknown	unknown
576.317	157.815	88.2677	108.063	-1.2766	0.000452023	BSU20580	yoqM	unknown	unknown
89.4902	208.999	21.6342	48.5006	-1.27524	0.00070825	BSU19530	yodA	unknown	unknown
1014.82	199.047	159.228	159.967	-1.2553	0.000667415	BSU37390	albC	export of antilisterial bacteriocin (subtilosin)	[SW|ABC transporter ](ATP-binding protein), export of antilisterial bacteriocin (subtilosin)
10815.8	21524	1774.87	7413.79	-1.24842	0.0005006	BSU39690	iolH	unknown, may be involved in myo-inositol catabolism	unknown, may be involved in myo-inositol catabolism
6394.97	12319.6	2918.89	3631.59	-1.23166	4.53e-05	BSU21480	sunA	antimicrobial peptide	sublancin 168 lantibiotic antimicrobial precursor peptide
1194.69	393.828	202.497	287.6	-1.22502	0.00041869	BSU10130	hemH	biosynthesis of heme	coproporphyrin ferrochelatase
14251.3	10590.7	4375.31	4880.69	-1.22093	6.8e-06	BSU35310	hpf	dimerization of ribosomes in the stationary phase, protection against paraquat stress	general stress protein, required for ribosome dimerization in the stationary phase, required for protection against paraquat stress
51.0094	93.8362	11.2498	18.7195	-1.21355	0.00166845	BSU19510	yojB	unknown	unknown
2249.78	3043.99	893.062	1069.57	-1.21086	1.5e-05	BSU03910	gabD	utilization of gamma-amino butyric acid	succinate-semialdehyde dehydrogenase (NADP), general stress protein
2069.01	872.961	397.205	591.367	-1.20311	0.00025443	BSU26890	csn	chitin degradation	chitosanase
2806.41	5028.77	846.332	1829.41	-1.19524	0.000239651	BSU39780	iolS	unknown, may be involved in myo-inositol catabolism	similar to dehydrogenase, may be involved in myo-inositol catabolism
1551.76	565.861	306.341	395.663	-1.18937	0.000420675	BSU37670	hemQ	biosynthesis of heme	coproheme decarboxylase
1041.67	332.692	194.708	245.056	-1.18168	0.000698809	BSU10140	hemY	biosynthesis of heme	coproporphyrinogen oxidase
1450.64	484.82	318.456	341.206	-1.1453	0.000789073	BSU23140	resB	cytochrome c biogenesis	part of haem translocase, required for cytochrome c synthesis
477.877	844.526	204.227	277.389	-1.14386	0.000317074	BSU01920	skfB	maturation of spore killing factor	thioether bond forming radical SAM enzyme, catalyzes the first step in the maturation of spore killing factor
2526.31	10316.3	327.975	724.106	-1.14004	0.00224284	BSU30300	melA	melibiose utilization	alpha-galactosidase
1366.51	4293.72	618.74	1257.61	-1.13755	0.00114654	BSU17630	yncC	unknown	similar to metabolite transport protein
740.084	1406.12	401.532	400.768	-1.13474	0.000249846	BSU34440	pbpE	endopeptidase	penicillin-binding protein PBP 4* (spore cortex)
6491.62	2775.28	1419.21	1983.42	-1.12825	0.000437664	BSU06560	yerA	unknown	similar to adenine desaminase
407.18	142.176	89.9985	88.4923	-1.12203	0.00173693	BSU30660	ytkA	unknown	unknown
123.496	83.8839	32.0187	30.632	-1.11561	0.00259597	BSU30659	ytzI	unknown	unknown
1945.52	636.949	407.589	499.471	-1.11389	0.00108842	BSU23130	resC	cytochrome c biogenesis	part of heam translocase, required for cytochrome c synthesis
916.379	217.529	169.613	193.152	-1.11137	0.00218684	BSU10120	hemE	heme biosynthesis	uroporphyrinogen decarboxylase (uroporphyrinogen III)
315.9	790.499	136.728	245.907	-1.10151	0.00152637	BSU19520	yojA	unknown	similar to gluconate permease
200.458	68.2445	37.2109	43.3953	-1.07841	0.00414224	BSU07380	yfmQ	unknown	unknown
472.508	477.712	161.824	216.126	-1.07719	0.000396053	BSU30650	dps	iron storage, survival of of stress conditions	iron storage protein, general stress protein, resistance against ethanol and paraquat stresses stress and survival at low temperatures
856.421	1231.24	412.781	437.356	-1.07571	0.000215527	BSU02310	ybfO	unknown	similar to erythromycin esterase
910.115	4096.09	111.633	264.626	-1.07229	0.00348966	BSU30290	amyC	probably melibiose uptake	probably [SW|ABC transporter] for melibiose
1106.1	184.829	211.15	198.257	-1.05478	0.00464836	BSU37420	albF	antilisterial bacteriocin (subtilosin) production	antilisterial bacteriocin (subtilosin) production
444.766	560.174	205.958	204.213	-1.05416	0.000444452	BSU00840	mcsA	control of [[protein|CtsR]] activity	modulator of [[protein|CtsR]]-dependent repression, [[protein|McsA]] activates kinase activity of [[protein|McsB]]
193.299	52.6052	33.7494	39.9917	-1.01997	0.0075364	BSU37380	albB	antilisterial bacteriocin (subtilosin) production	antilisterial bacteriocin (subtilosin) production
1028.24	868.696	358.263	467.988	-1.00015	0.000531231	BSU39400	pdp	pyrimidine interconversion	pyrimidine nucleoside phosphorylase
343.642	51.1834	59.7105	57.8604	-0.990526	0.00991212	BSU37430	albG	antilisterial bacteriocin (subtilosin) production	antilisterial bacteriocin (subtilosin) production
418.814	457.807	160.959	213.573	-0.989143	0.00123158	BSU05980	tatAY	TAT protein secretion	component of the [[protein|TatAY]]-[[protein|TatCY]] twin-arginine translocase
1784.43	3764.82	598.836	1577.55	-0.988983	0.00392945	BSU10850	iolX	utilization of scyllo-inositol	scyllo-inositol 2-dehydrogenase
755.297	1889.52	414.512	650.078	-0.988062	0.0030962	BSU37800	sivA	control of entry into [SW|sporulation] via the [SW|phosphorelay]	inhibitor of [[protein|KinA]] autophosphorylation, and subsequently of entry into [SW|sporulation]
1881.98	1430.29	670.662	804.089	-0.9851	0.000472602	BSU14930	ctaG	formation of functional cytochrome C-oxidase (caa3)	formation of functional cytochrome C-oxidase (caa3)
1757.59	4192.77	1008.16	1453.32	-0.98478	0.00239487	BSU38810	msmX	uptake of maltodextrin, melibiose (probably), and galactooligosaccharides	multiple sugar [SW|ABC transporter ](ATP-binding protein)
1195.59	550.221	293.36	426.295	-0.983259	0.00265747	BSU11990	yjdB	unknown	unknown
132.445	25.5917	18.1728	21.2722	-0.982604	0.0113135	BSU04240	ydzA	unknown	unknown
1118.63	423.685	266.534	353.969	-0.979524	0.00376328	BSU23120	resD	regulation of aerobic and anaerobic respiration	two-component response regulator ([SW|OmpR family]), regulation of aerobic and anaerobic respiration, activates expression of target genes in response to oxygen limitation
328.429	130.802	89.1331	85.0888	-0.978579	0.00599351	BSU23150	resA	cytochrome c biogenesis	extracytoplasmic thioredoxin, cytochrome c biogenesis, reduces disulfide bonds in apo-cytochrome prior to the attachment of heme
390.177	675.336	190.381	259.521	-0.971027	0.00239791	BSU28830	ysdB	survival of heat stress	control of [[protein|SigW ]]activity, survival of heat stress
546.785	543.113	200.766	279.942	-0.962108	0.00140248	BSU39410	nupC	pyrimidine uptake	pyrimidine nucleoside transport protein
3533.07	914.192	835.947	928.319	-0.954116	0.00639173	BSU37370	albA	antilisterial bacteriocin (subtilosin) production	radical S-adenosylmethionine enzyme, antilisterial bacteriocin (subtilosin) production
476.088	675.336	232.785	281.644	-0.94119	0.00192884	BSU06020	groES	protein folding and re-folding	chaperonin, universally conserved protein
2369.7	3120.77	1137.1	1406.52	-0.940644	0.000736734	BSU34540	clpP	protein degradation	ATP-dependent Clp protease proteolytic subunit (class III heat-shock protein)
872.529	1226.98	410.185	553.928	-0.923686	0.00178142	BSU31945	yukJ	unknown	unknown
1544.6	2016.06	708.738	970.863	-0.90681	0.00154894	BSU05990	tatCY	TAT protein secretion	component of the TatAY-TatCY twin-arginine translocase
533.361	909.927	324.514	336.952	-0.904276	0.00325037	BSU34430	racX	production of non-canonical D-amino acids	amino acid racemase, production of non-canonical D-amino acids
1284.18	1167.27	517.491	650.929	-0.903774	0.00127508	BSU14880	ctaB	heme biosynthesis	heme O synthase (major enzyme)
4568.47	2388.56	1362.09	1848.98	-0.899841	0.00331715	BSU06570	yerB	unknown	[[protein|PcrA ]]interaction protein
677.441	281.509	226.727	190.599	-0.897488	0.00785737	BSU25890	yqxI	unknown	unknown secreted protein
2736.61	1885.25	1031.52	1188.69	-0.890413	0.00167687	BSU22550	qcrB	respiration	menaquinol:cytochrome c oxidoreductase (cytochrome b subunit), component of the cytochrome bc complex
2716.92	1231.24	796.14	1011.71	-0.887594	0.00517765	BSU23110	resE	regulation of aerobic and anaerobic respiration	two-component sensor kinase, regulation of aerobic and anaerobic respiration
75.1717	31.2787	16.442	14.4651	-0.886404	0.022318	BSU36780	ywzB	unknown	unknown
1213.49	547.378	379.897	422.891	-0.882289	0.00624746	BSU29249	ytzJ	unknown	unknown
207.617	140.754	77.8833	73.1764	-0.882288	0.0103969	BSU36310	ssbB	required for efficient genetic transformation	single-strand DNA-binding proteinrequired to internalize and to recombine ssDNA with homologous resident duplex
5745.27	7330.6	3138.7	3326.12	-0.874856	0.00111194	BSU00860	clpC	protein degradation, positive regulator of autolysin (LytC and LytD) synthesis	AAA unfoldase, ATPase subunit of the [[protein|ClpC]]-[[protein|ClpP]] protease, directs proteins phosphorylated on arginine residues to [[protein|ClpP]]
282.789	86.7274	102.114	27.2284	-0.873947	0.0225257	BSU_rRNA_18	rrnD-5S	translation	5S rRNA
249.678	201.89	89.1331	115.721	-0.868441	0.00868276	BSU36880	atpI	ATP synthesis	ATP synthase (subunit i)
499.355	456.385	192.978	262.924	-0.866444	0.00431481	BSU14920	ctaF	respiration	cytochrome-c oxidase (subunit IV)
3976.94	6183.24	2200.64	2755.18	-0.865932	0.00254768	BSU06030	groEL	protein folding and re-folding	chaperonin and co-repressor for [[protein|HrcA]]
923.538	520.364	327.975	358.224	-0.860676	0.00549455	BSU36460	ywoF	unknown	unknown
561.103	83.8839	138.459	99.5539	-0.859824	0.0237502	BSU03300	nasD	utilization of nitrite as nitrogen source	assimilatory nitrite reductase (subunit)
4013.63	3244.46	1551.61	2049.79	-0.85935	0.00192789	BSU22540	qcrC	respiration	menaquinol:cytochrome c oxidoreductase (cytochrome b/c subunit), component of the cytochrome bc complex
25106.5	39031.6	13297.3	18166.5	-0.857556	0.00291718	BSU35360	hag	[SW|motility and chemotaxis]	flagellin protein, about 20,000 subunits make up one flagellum
6094.28	5193.69	2473.23	3186.58	-0.853258	0.00169565	BSU14900	ctaD	respiration	cytochrome-c oxidase (subunit I)
92.1749	392.406	72.6911	117.423	-0.839921	0.0251133	BSU33130	liaI	resistance against oxidative stress and cell wall antibiotics	resistance against oxidative stress and cell wall antibiotics, membrane anchor for LiaH, secondary bacitracin resistance determinant
457.295	1076.27	295.091	422.891	-0.826629	0.0129593	BSU33120	liaH	resistance against oxidative stress and cell wall antibiotics	similar to phage shock protein, resistance against oxidative stress and cell wall antibiotics (such as daptamycin), secondary bacitracin resistance determinant
419.709	659.697	267.399	262.924	-0.823078	0.00742165	BSU32820	fadE	fatty acid degradation	acyl-CoA dehydrogenase
437.607	379.61	178.266	227.187	-0.816646	0.00763314	BSU39420	dra	utilization of nucleotides as carbon source	deoxyribose-phosphate aldolase
2252.47	1771.51	895.658	1166.57	-0.814507	0.00378568	BSU22560	qcrA	respiration	Rieske factor, menaquinol:cytochrome c oxidoreductase (iron-sulfur subunit), component of the cytochrome bc1 complex
4332.22	6281.34	2980.33	2471.83	-0.81218	0.00377879	BSU_rRNA_6	rrnJ-16S	translation	16S rRNA
82.3309	36.9658	20.7689	22.1231	-0.794136	0.0400343	BSU35239	swrAA/2	essential for swarming differentiation on solid surfaces	control of DegU activity, enhances sigD transcription, part of the swrAA pseudogene
465.349	236.012	123.748	210.169	-0.791669	0.0203762	BSU06580	yerC	unknown	similar to Trp repressor of <i>S. aureus</i>
6037.9	9950.9	3565.32	4826.24	-0.76922	0.0087027	BSU18380	iseA	protection against cell envelope stress	inhibits in vitro activity of cell wall endopeptidases [[protein|LytE]] and [[protein|LytF]], inhibits cell separation
1090.89	874.383	410.185	627.955	-0.756179	0.0110318	BSU36870	atpB	ATP synthesis	ATP synthase, part of the Fo complex (subunit a)
1441.69	1667.73	835.947	849.186	-0.755977	0.00553676	BSU00850	mcsB	control of [[protein|CtsR]] activity	protein arginine kinase, tags proteins for degradation by [[protein|ClpC]]-[[protein|ClpP]], adaptor protein, modulator of [[protein|CtsR]]-dependent repression
128.866	216.108	79.614	86.7906	-0.755217	0.0296729	BSU01980	skfH	unknown	unknown
543.205	584.344	280.38	321.636	-0.750631	0.0100543	BSU00830	ctsR	regulation of protein degradation	transcription repressor of class III heat shock genes ([[gene|clpC]] operon, [[gene|clpE]], [[gene|clpP]])
2078.86	2200.89	1189.88	1160.61	-0.745733	0.00522134	BSU_rRNA_20	rrnB-23S	translation	23S rRNA
633.59	730.785	312.399	417.786	-0.744422	0.0113347	BSU05970	rex	regulation of fermentation and anaerobic respiration	transcriptional repressor of anaerobically expressed genes involved in anaerobic respiration and fermentation
3329.93	2917.45	1443.44	1968.1	-0.742294	0.00731358	BSU14890	ctaC	respiration	cytochrome-c oxidase (subunit II)
314.11	524.63	181.728	251.012	-0.74065	0.021487	BSU01935	skfC	may be involved in spore killing	may be involved in spore killing
1592.03	2048.76	956.234	1053.4	-0.728813	0.00838771	BSU_rRNA_17	rrnD-23S	translation	23S rRNA
19059.6	26341	11022.2	14091.6	-0.725792	0.00883961	BSU19310	dhaS	unknown	3-hydroxypropionaldehyde-specific aldehyde dehydrogenase (NAD)
1329.82	926.988	575.471	662.842	-0.72226	0.0125231	BSU13690	motA	[[category|Motility and chemotaxis]]	H<sup>+</sup>-coupled [[protein|MotA]]-[[protein|MotB]] flagellar stator
4605.16	7811.15	3824.94	2963.64	-0.719517	0.0143478	BSU_rRNA_19	rrnB-16S	translation	16S rRNA
368.699	511.834	198.17	273.135	-0.717072	0.0214914	BSU01960	skfF	export of the spore killing factor SkfA	ABC transporter (permease), export of the spore killing factor
67.1176	49.7616	27.6918	21.2722	-0.711443	0.0641709	BSU36130	ywrA	chromate detoxification	subunit of chromate exporter (with YwrB)
468.928	311.366	161.824	252.714	-0.709833	0.0281651	BSU36860	atpE	ATP synthesis	ATP synthase, part of the Fo complex (subunit c)
147.659	129.38	77.8833	62.9657	-0.702883	0.0437245	BSU37170	acdA	fatty acid degradation	acyl-CoA dehydrogenase
299.792	159.237	111.633	127.633	-0.697529	0.0407898	BSU33470	bdbC	oxidative folding of proteins	thiol-disulfide oxidoreductase, required for the formation of thiol disulfide bonds in several proteins
377.648	372.501	157.497	249.31	-0.69735	0.0272821	BSU17710	tatAC	TAT protein secretion	component of the twin-arginine translocation pathway
146.764	174.877	85.6716	81.6852	-0.695649	0.0408513	BSU14390	fruK	fructose utilization	fructose-1-phosphate kinase
2796.57	2274.82	1286.81	1595.41	-0.694885	0.0116255	BSU14910	ctaE	respiration	cytochrome-c oxidase (subunit III)
83.2259	82.4621	44.1339	34.0355	-0.694437	0.0618723	BSU06220	ydjJ	unknown	unknown
271.155	312.787	175.67	142.098	-0.692992	0.0280997	BSU32830	fadA	fatty acid degradation	acetyl-CoA C-acyltransferase
4234.67	7364.72	3821.47	2613.08	-0.692778	0.0213911	BSU_rRNA_30	rrnE-16S	translation	16S rRNA
471.613	797.608	292.495	399.917	-0.692654	0.0271288	BSU31330	yugN	unknown	unknown
839.418	513.256	316.725	431.4	-0.685219	0.0271588	BSU33480	bdbD	oxidative folding of proteins	thiol-disulfide oxidoreductase, required for the formation of thiol disulfide bonds in several proteins
113.653	100.945	58.8452	49.3515	-0.679074	0.0590915	BSU02350	gamP	glucosamine uptake and phosphorylation	glucosamine-specific phosphotransferase system, EIICBA of the PTS
2598.79	3396.59	1638.15	1826.01	-0.675701	0.0135654	BSU25470	dnaK	protein quality control	class I heat-shock protein (molecular chaperone)
226.41	271.556	141.921	131.888	-0.67345	0.0354096	BSU30010	ythP	unknown	similar to [SW|ABC transporter] (ATP-binding protein)
2761.67	3433.55	1588.82	2003.84	-0.669557	0.0150553	BSU38400	epr	protein degradation	minor extracellular serine protease, involved in control of swarming motility {{PubMed|19416356}}
119.022	92.4145	66.6335	38.29	-0.669521	0.0682898	BSU14060	fadH	fatty acid degradation	2,4-dienoyl-CoA reductase
468.928	477.712	276.053	267.179	-0.662091	0.0242036	BSU14400	fruA	fructose uptake and phosphorylation	fructose-specific phosphotransferase system, EIIABC of the PTS
754.402	966.797	437.877	554.779	-0.659592	0.0230238	BSU10010	trpP	tryptophan uptake	S protein of tryptophan [SW|ECF transporter]
1595.61	3082.38	1040.17	1608.18	-0.651296	0.0377903	BSU01910	skfA	killing of sister cells	spore killing factor
1505.22	2135.48	1028.92	1107.01	-0.64846	0.0213555	BSU02050	ybdO	unknown	unknown
649.699	1320.82	518.357	598.174	-0.647451	0.0397855	BSU03220	putP	proline uptake	high affinity proline permease
2477.09	383.875	248.361	359.075	-0.635923	0.0748532	BSU03950	ycnJ	uptake of copper	copper transporter
5725.58	3528.81	2429.09	3035.12	-0.632653	0.0291774	BSU28170	hemA	porphyrin biosynthesis	glutamyl-tRNA reductase
4526.41	8696.91	2821.11	4787.1	-0.63184	0.0445263	BSU00090	guaB	biosynthesis of GMP	IMP dehydrogenase
3517.86	4117.42	2069.97	2522.03	-0.6298	0.0197472	BSU15960	sivC	control of entry into sporulation via the phosphorelay	inhibitor of entry into sporulation via KinB or KinC
894.007	857.322	436.146	604.981	-0.625592	0.0303319	BSU22730	ndk	maintainance of an equilibrium between the concentrations of different nucleoside triphosphates	nucleoside diphosphate kinase
50.1145	25.5917	15.5767	14.4651	-0.621122	0.1086	BSU36790	ywmA	unknown	unknown
130.656	66.8228	50.1915	51.9042	-0.62099	0.0938364	BSU25880	yqxJ	unknown	unknown
2317.8	3177.64	1465.94	1842.17	-0.618085	0.0278493	BSU19030	yobO	unknown	similar to phage-related pre-neck appendage protein
15529.2	27245.2	11020.5	14429.4	-0.617317	0.0365674	BSU17460	glnA	glutamine biosynthesis, control of [[protein|TnrA]] and [[protein|GlnR]] activity	glutamine synthetase, trigger enzyme
11281.1	22132.6	1890.83	8236.6	-0.613869	0.100777	BSU39680	iolI	myo-inositol catabolism	inosose isomerase, converts 2KMI to 1-keto-D-chiro-inositol
21.4776	41.2311	12.1152	10.2107	-0.613669	0.1094	BSU_tRNA_38	trnD-Trp	translation
636.275	787.656	438.743	416.935	-0.613379	0.0327173	BSU25480	grpE	control of DnaK activity	heat-shock protein (activation of DnaK)
5756.01	10802.5	5940.76	3809.43	-0.613337	0.0468334	BSU_misc_RNA_55	ssrA	trans-translation	tmRNA
617.482	419.419	309.802	306.32	-0.611903	0.0433035	BSU23820	yqjM	reduction of double bonds of nonsaturated aldehydes and	NADPH-dependent flavin oxidoreductase
104.703	49.7616	39.807	37.4391	-0.608769	0.108594	BSU35230	swrA	control of [[protein|DegU]] activity	master activator of flagellar biosynthesis, modulator of [[protein|DegU]] activity, converts [[protein|DegU]]-P from a repressor to an activator of the fla-che operon, enhances [[gene|sigD]] transcription, controls the number of flagellar basal bodies, inactive pseudogene in strain 168
286.369	386.719	195.574	202.511	-0.603022	0.0526288	BSU01950	skfE	export of the spore killing factor [[protein|SkfA]]	[SW|ABC transporter] (binding protein), export of the spore killing factor
502.935	1081.96	301.149	602.429	-0.602194	0.0749666	BSU21490	sunI	immunity to sublancin	bacteriocin producer immunity protein
618.377	818.934	407.589	462.883	-0.59959	0.0394951	BSU25190	cccA	respiration	cytochrome c550
313.216	322.74	160.093	216.976	-0.599332	0.0555466	BSU17340	hfq	unknown	RNA chaperone
513.674	555.908	307.206	341.206	-0.599188	0.0395475	BSU08590	yfhM	survival of ethanol stress	general stress protein, similar to epoxide hydrolase
1294.92	173.455	118.556	176.985	-0.598762	0.0857478	BSU03960	ycnK	regulation of copper uptake	copper-responsive transcription repressor of the [[gene|ycnK]]-[[gene|ycnJ]]-[[gene|ycnI]] operon, [SW|DeoR family]
176.296	142.176	105.575	75.729	-0.596373	0.0827704	BSU19040	csaA	protein secretion	molecular chaperone involved in protein secretion
854.631	412.311	347.879	400.768	-0.593641	0.0649234	BSU29250	nrnA	degradation of RNA oligonucleotides	oligoribonuclease (nanoRNase), 3,5-bisphosphate nucleotidase
603.164	878.648	437.012	462.883	-0.592255	0.0445017	BSU00870	radA	homologous recombination, control of c-di-AMP formation	branch migration transferase, 6-O-methylguanine-DNA methyltransferase, negative effector of DisA activity, participates in the stabilization and/or processing of holliday junction intermediates
229.99	319.896	176.535	148.055	-0.591268	0.0655378	BSU31000	yuaI	unknown	unknown
57.2737	0	5.19222	2.55266	-0.587607	0.0738451	BSU37360	sboX	unknown	bacteriocin-like product
1282.39	1551.14	847.197	917.257	-0.58191	0.0345601	BSU38560	licH	lichenan utilization	6-phospho-beta-glucosidase
671.176	887.179	443.069	519.893	-0.576557	0.0469772	BSU38580	licC	lichenan uptake and phosphorylation	lichenan-specific phosphotransferase system, EIIC component of the PTS
1004.08	1370.58	743.353	734.316	-0.575318	0.042138	BSU14340	yknW	resistence against SdpC toxin	modulates assembly of the YknX-YknY-YknZ ABC transporter for the export of the SdpC toxin
463.559	186.251	173.074	205.064	-0.573284	0.0961679	BSU21470	sunT	[[protein|SunA|sublancin]] export and processing	[[protein|SunA|sublancin]] 168 lantibiotic [SW|ABC transporter]
6090.7	9218.7	4388.29	5191.27	-0.570438	0.0429265	BSU35950	rbsC	ribose uptake	ribose ABC transporter (permease)
1115.05	1437.4	738.161	864.502	-0.566097	0.0442678	BSU31260	mcpB	control of chemotaxis	membrane-bound chemotaxis receptor, methyl-accepting chemotaxis protein, receptor for asparagine
150.343	216.108	122.017	93.5977	-0.564934	0.0959132	BSU29530	sppA	protein secretion	signal peptide peptidase required for efficient processing of pre-proteins, cleaves remnant signal peptides within the cellular membrane
76.0666	120.85	53.6529	55.3077	-0.563988	0.123082	BSU19640	yodL	control of cell division	modulator of MreB activity
669.386	507.569	353.936	381.198	-0.562055	0.0559983	BSU04560	ddl	peptidoglycan precursor biosynthesis	D-alanine-D-alanine ligase
4096.86	6585.6	3231.29	3485.24	-0.561273	0.0491193	BSU_misc_RNA_35	rnpB	cleavage of precursor sequences from the 5 ends of pre-tRNAs	RNA component of RNase P
325.744	363.971	218.073	208.468	-0.560925	0.0652135	BSU00900	ispD	MEP pathway of isoprenoid biosynthesis	2-C-methyl-D-erythritol 4-phosphate cytidylyltransferase, third step in the MEP pathway of isoprenoid biosynthesis
144.079	199.047	88.2677	114.019	-0.560426	0.0999404	BSU04400	gsiB	response to water deficits	general stress protein, prevents enzyme inactivation upon freeze-thaw treatments
249.678	403.78	161.824	232.292	-0.558625	0.0872625	BSU12120	yjfB	unknown	unknown
303.372	243.121	175.67	159.967	-0.557334	0.0776869	BSU37180	fadF	fatty acid degradation	similar to iron-sulphur-binding reductase
349.907	514.677	272.592	262.924	-0.554647	0.070836	BSU40330	rocE	arginine, ornithine and citrulline uptake	amino acid permease
853.736	912.77	516.626	604.981	-0.553509	0.0486528	BSU11570	cwlQ	cell wall turnover	cell wall hydrolase
778.564	1107.55	541.722	650.929	-0.547596	0.0603905	BSU00890	yacL	survival of salt and ethanol stresses	general stress protein, survival of salt and ethanol stresses
1620.67	1117.5	774.506	963.205	-0.547254	0.0585317	BSU13680	motB	[[category|Motility and chemotaxis]]	H<sup>+</sup>-coupled [[protein|MotA]]-[[protein|MotB]] flagellar stator
240.729	382.454	210.285	171.879	-0.545749	0.090736	BSU31020	yuaF	involved in the control of membrane fluidity	NfeD2, role in maintaining membrane integrity during conditions of cellular stress, confers (together with [[protein|FloT]]) resistance to cefuroxime
451.03	388.141	233.65	294.407	-0.54426	0.0718252	BSU35220	minJ	[SW|cell division] site selection	topological determinant of [SW|cell division], part of the Min system (with Z ring placement)
598.689	372.501	304.61	303.767	-0.543593	0.0784272	BSU04520	ydbM	sulphur metabolism	acyl-CoA dehydrogenase
561.998	725.098	358.263	456.076	-0.543129	0.0659626	BSU00880	disA	control of [SW|sporulation] initiation	DNA integrity scanning protein, diadenylate cyclase, delays [SW|sporulation] in the case of chromosome damage, the DisA-dependent checkpoint arrests [SW|DNA replication] during <i>B. subtilis</i> spore outgrowth until the germinating spores genome is free of damage
303.372	472.025	263.072	218.678	-0.54145	0.0855243	BSU03210	putC	proline utilization	1-pyrroline-5-carboxylate dehydrogenase
316.795	541.691	224.996	305.469	-0.540223	0.0920134	BSU00520	ctc	unknown	general stress protein, similar to ribosomal protein L25
9862.71	15372.1	7505.35	8674.8	-0.540066	0.0560187	BSU00490	spoVG	cell division, control of sporulation initiation	RNA-binding regulatory protein, negative effector of asymetric septation at the onset of sporulation
1066.72	982.437	605.759	715.597	-0.536889	0.0540456	BSU26820	yrpD	unknown	unknown
1589.35	1976.25	1263.44	1043.19	-0.533526	0.0543056	BSU31010	floT	involved in the control of membrane fluidity	membrane-associated scaffold protein, orchestration of physiological processes in lipid microdomains, involved in the control of membrane fluidity, confers (together with [[protein|YuaF]]) resistance to cefuroxime
238.939	271.556	135.863	182.09	-0.532425	0.0969764	BSU36910	ywlG	control of [[protein|Efp]] modification	affects the level of [[protein|Efp]] modification
542.31	736.472	353.936	460.33	-0.532202	0.074652	BSU02040	ybdN	unknown	unknown
340.063	339.801	225.862	205.915	-0.531011	0.0805635	BSU11720	fabI	fatty acid biosynthesis	enoyl-acyl carrier protein reductase
173.611	189.094	108.171	115.721	-0.529212	0.109348	BSU14360	yknY	resistance to [[protein|SdpC]] toxin	[SW|ABC transporter ](ATP-binding protein, exporter) for the export of the [[protein|SdpC]] toxin
94.8596	142.176	60.5759	79.1326	-0.52431	0.142893	BSU26210	yqaR	unknown	unknown
3322.77	2182.4	1491.03	2062.55	-0.524137	0.0725122	BSU36830	atpA	ATP synthesis	ATP synthase, part of the F1 complex (subunit alpha)
527.097	806.138	370.378	482.453	-0.520956	0.0865621	BSU34160	ganS	uptake of galactotriose	galactotriose ABC transporter, binding protein
1696.73	2004.68	1098.15	1326.53	-0.520291	0.058187	BSU15300	bpr	protein degradation	bacillopeptidase F
993.341	753.533	449.127	678.158	-0.51769	0.0836738	BSU36850	atpF	ATP synthesis	ATP synthase, part of the Fo complex (subunit b)
573.632	661.119	359.994	441.611	-0.517116	0.07543	BSU23450	sigF	transcription of [SW|sporulation] genes (early forespore)	[SW|RNA polymerase] forespore-specific (early) [SW|sigma factor] SigF
505.619	666.806	379.897	379.496	-0.516963	0.0780445	BSU39270	bglP	beta-glucoside uptake and phosphorylation, control of [[protein|LicT ]]activity	[SW|trigger enzyme],beta-glucoside uptake and control of [[protein|LicT ]]activity
384.808	602.827	290.764	340.355	-0.516856	0.0937812	BSU09880	yhaR	unknown	similar to enoyl CoA hydratase
203.143	125.115	91.7292	109.765	-0.516144	0.134985	BSU24730	comGA	genetic competence	late competence protein, traffic ATPase, binds and transports transforming DNA, required for growth arrest of competent cells
17.898	29.857	8.6537	9.35977	-0.514773	0.170834	BSU21190	yomX	unknown	unknown
1263.6	197.625	235.381	216.126	-0.511658	0.155115	BSU37400	albD	export of antilisterial bacteriocin (subtilosin)	ABC transporter (membrane protein), export of antilisterial bacteriocin (subtilosin)
218.356	123.693	115.96	94.4486	-0.511456	0.140429	BSU37630	ywfM	unknown	unknown
819.73	1032.2	630.855	585.411	-0.510226	0.0710697	BSU08760	spo0M	sporulation	sporulation-control gene
180.77	233.169	121.152	139.546	-0.509227	0.120599	BSU01970	skfG	unknown	unknown
105.598	190.516	89.9985	89.3432	-0.508795	0.148288	BSU_rRNA_14	rrnI-23S	translation	23S rRNA
673.861	780.547	438.743	515.638	-0.508586	0.0753424	BSU07360	yfmS	control of chemotaxis	soluble chemotaxis receptor
505.619	355.44	263.938	293.556	-0.50852	0.0961343	BSU36800	atpC	ATP synthesis	ATP synthase, part of the F1 complex (subunit epsilon)
149.449	98.1015	62.3066	87.6415	-0.506019	0.156587	BSU29260	ytpI	unknown	unknown
4359.96	6254.33	3336.87	3704.77	-0.502977	0.0694455	BSU17000	kbl	threonine utilization	2-amino-3-ketobutyrate CoA ligase
383.913	382.454	276.918	222.933	-0.501363	0.0973617	BSU14350	yknX	resistence against SdpC toxin	ABC-type antimicrobial peptide transporter (permease) for the export of the SdpC toxin
185.245	79.6186	85.6716	73.1764	-0.500938	0.169165	BSU05720	ydhE	unknown	similar to macrolide glycosyltransferase
370.489	400.937	244.9	259.521	-0.50091	0.09413	BSU28890	yscB	unknown	unknown
336.483	635.527	250.092	368.434	-0.500509	0.124593	BSU10440	yhjA	unknown	unknown
224.62	83.8839	92.5946	92.7468	-0.499918	0.169688	BSU04530	fbpB	RNA chaperone	[[protein|Fur]]-regulated basic protein, acts as RNA chaperone for [[protein|FsrA]], response to iron limitation
1981.31	4020.74	1524.78	2347.6	-0.499677	0.113084	BSU33760	sdpB	maturation of the SdpC toxin	membrane protein, required for SdpC toxin maturation
98.4392	105.21	65.7681	57.8604	-0.49707	0.165353	BSU02320	ybfP	unknown	similar to transcription factor ([SW|AraC family])
633.59	791.921	429.224	513.085	-0.496467	0.086319	BSU00110	pdxS	pyridoxal-5-phosphate biosynthesis	pyridoxal-5-phosphate synthase (synthase domain)
332.903	476.29	278.649	249.31	-0.493711	0.108469	BSU40340	rocD	arginine, ornithine and citrulline utilization	ornithine transaminase
503.83	786.234	431.82	415.233	-0.493336	0.101037	BSU16980	spoVS	spore coat assembly, spore core dehydratation	required for dehydratation of the spore core and assembly of the coat, mutation increases [[protein|SigD]]-dependent gene expression, might act <i>via </i>[[protein|SinR]]
3591.24	3562.93	2005.93	2787.51	-0.492492	0.0734397	BSU17690	yncM	unknown	unknown
255.047	386.719	136.728	268.881	-0.492414	0.144195	BSU33750	sdpA	maturation of the SdpC toxin	required for SdpC toxin maturation
604.953	673.915	384.224	465.436	-0.491472	0.088634	BSU21540	yolA	unknown	unknown
132.445	139.333	84.8063	85.9397	-0.49051	0.15322	BSU38300	thiM	biosynthesis of thiamine	hydroxyethylthiazole kinase
291.738	373.923	238.842	196.555	-0.48799	0.11624	BSU06180	pspA	unknown	phage shock protein A homolog
1149.95	164.924	195.574	209.318	-0.487959	0.169418	BSU37410	albE	antilisterial bacteriocin (subtilosin) production	antilisterial bacteriocin (subtilosin) production
68.0125	61.1357	37.2109	37.4391	-0.487388	0.196554	BSU21150	yonB	unknown	unknown
792.883	1110.4	594.509	673.903	-0.48723	0.091467	BSU39260	bglH	salicin utilization	phospho-beta-glucosidase
119.917	206.155	81.3448	120.826	-0.487116	0.165293	BSU24620	tasA	[SW|biofilm formation]	major component of biofilm matrix, forms amyloid fibers
1330.72	1922.22	945.849	1227.83	-0.484156	0.0938275	BSU31340	yugM	unknown	unknown
89.4902	102.367	65.7681	51.0533	-0.483941	0.18173	BSU33390	yvgM	unknown	similar to ABC transporter for molybdenum uptake (permease)
434.027	736.472	345.283	424.593	-0.481265	0.121268	BSU07700	nagP	N-acetylglucosamine uptake and phosphorylation	N-acetylglucosamine-specific phosphotransferase system, EIICB of the PTS
408.97	372.501	244.034	276.539	-0.47956	0.109677	BSU40250	yycR	unknown	similar to formaldehyde dehydrogenase
1806.81	2587.6	1302.38	1658.38	-0.477324	0.0943565	BSU35410	flgK	motility and chemotaxis	flagellar hook-filament junction proteins
436.712	565.861	283.841	382.9	-0.476702	0.115622	BSU02340	gltP	unknown	similar to H /glutamate symporter
535.151	555.908	290.764	437.356	-0.474809	0.115605	BSU37130	spo0F	initiation of sporulation	phosphotransferase of the sporulation initiation phosphorelay
5202.96	8135.32	3674.36	5319.75	-0.470314	0.108514	BSU35970	ywsB	survival of ethanol and salt stresses	general stress protein, survival of ethanol and salt stresses
23657.6	39256.2	17978.1	24485.2	-0.469757	0.108325	BSU33770	sdpC	killing of non-sporulating sister cells	toxin, collapses the proton motive force and induces autolysis, kills non-sporulating cells, induces activity of SigW
164.662	196.203	117.69	117.423	-0.468908	0.156203	BSU10100	hmoB	degradation of heme, acquisition of iron	heme monooxygenase
122.602	123.693	89.1331	67.2201	-0.468099	0.181711	BSU29520	yteJ	unknown	stress protein
217.461	245.965	122.017	182.09	-0.46574	0.154885	BSU21530	yolB	unknown	similar to phage-related protein
283.684	311.366	186.92	211.02	-0.464867	0.13255	BSU14071	fadG	fatty acid degradation	fatty acid degradation
506.514	988.124	514.895	483.304	-0.460663	0.141965	BSU37780	rocA	arginine, ornithine and citrulline utilization	3-hydroxy-1-pyrroline-5-carboxylate dehydrogenase
67.1176	96.6797	41.5378	57.8604	-0.459379	0.216441	BSU30680	ytjA	hemolysis	hemolysin
253.257	406.624	207.689	231.442	-0.458177	0.150826	BSU34140	ganQ	uptake of galactotriose	galactotriose [SW|ABC transporter] (permease)
58.1686	73.9316	46.73	31.4829	-0.457724	0.226622	BSU26200	yqaS	unknown	similar to phage-related terminase
127.076	112.319	85.6716	68.071	-0.456229	0.193979	BSU05830	gmuC	glucomannan uptake and phosphorylation	glucomannan-specific phosphotransferase system, EIIC component of the PTS
134.235	199.047	119.421	97.0012	-0.455979	0.181626	BSU10210	yhfF	unknown	unknown
475.193	581.5	310.668	407.575	-0.455455	0.126894	BSU33400	yvgN	unknown	glyoxal reductase, general stress protein
173.611	355.44	186.055	159.116	-0.454554	0.179303	BSU35130	yvlA	unknown	unknown
472.508	550.221	311.533	386.303	-0.453521	0.12486	BSU35860	pgdS	polyglutamic acid degradation	gamma-DL-glutamyl hydrolase
13.4235	35.544	9.51907	11.0615	-0.452195	0.228081	BSU37470	phrF	control of ComA activity	response regulator aspartate phosphatase (RapF) regulator, antagonizes the RapF-ComA interaction
165.557	181.985	115.96	114.019	-0.452131	0.172017	BSU33190	yvrD	unknown	similar to ketoacyl-carrier protein reductase
100.229	115.163	81.3448	55.3077	-0.451553	0.208205	BSU38930	yxjJ	survival of stress conditions	general stress protein, survival of ethanol, paraquat and salt stresses
229.095	371.08	166.151	232.292	-0.451406	0.167625	BSU18060	yneR	unknown	unknown
589.74	975.328	438.743	620.297	-0.450796	0.144319	BSU_misc_RNA_17	BSU_misc_RNA_17
2389.39	1834.07	1350.84	1578.4	-0.449357	0.104339	BSU36810	atpD	ATP synthesis	ATP synthase, part of the F1 complex (subunit beta)
209.407	307.1	192.978	151.458	-0.449247	0.166833	BSU06190	ydjG	unknown	unknown
113.653	68.2445	56.249	57.8604	-0.448158	0.222921	BSU37930	ywdK	unknown	unknown
77.8564	89.5709	52.7876	51.9042	-0.448069	0.221392	BSU02360	gamA	glucosamine utilization	glucosamine-6-phosphate deaminase
84.1208	113.741	64.0374	61.2639	-0.447498	0.214714	BSU25840	phrE	control of sporulation initiation	response regulator aspartate phosphatase (RapE) regulator, control of the phosphorelay
439.397	540.269	253.553	412.681	-0.443133	0.154504	BSU29630	refZ	relocalization of the [[protein|FtsZ ]]ring	regulator of [[protein|FtsZ ]]([SW|TetR family]), facilitates switch from medial to polar [[protein|FtsZ ]]ring placement during sporulation
144.974	282.93	139.325	142.098	-0.441452	0.1959	BSU_misc_RNA_44	BSU_misc_RNA_44
930.698	1198.54	568.548	898.538	-0.439845	0.14029	BSU14120	abbA	inhibition of AbrB	inhibitor of AbrB activity
507.409	602.827	411.051	357.373	-0.439664	0.131632	BSU32840	fadN	fatty acid degradation	3-hydroxyacyl-CoA dehydrogenase (acetoacetyl-CoA)
1345.04	1391.9	788.352	1117.22	-0.43948	0.12082	BSU31690	comP	regulation of genetic competence and quorum sensing	two-component sensor kinase, detects extracellular [[protein|ComX]]
293.528	324.161	190.381	232.292	-0.438163	0.156429	BSU06860	yezE	unknown	similar to transcriptional regulator (TetR family)
2372.38	2908.92	1755.84	1953.64	-0.437173	0.106164	BSU31240	mcpA	control of chemotaxis	membrane-bound chemotaxis receptor, methyl-accepting chemotaxis protein
100.229	157.815	91.7292	75.729	-0.436804	0.216102	BSU17840	fosB		bacillithiol-S-transferase; confers resistence against antimicrobial compounds from <i>B. amyloliquefaciens</i>
765.141	574.391	400.666	527.551	-0.43616	0.141447	BSU36840	atpH	ATP synthesis	ATP synthase, part of the F1 complex (subunit delta)
463.559	494.773	319.322	346.311	-0.43561	0.135686	BSU30150	rmgR	unknown	similar to transcription factor (AraC family)
225.515	230.325	162.69	148.055	-0.434068	0.172843	BSU10270	lcfB	fatty acid degradation	long-chain fatty-acid-CoA ligase, involved in surfactin production
297.107	358.284	192.978	256.117	-0.43381	0.163787	BSU07990	yfjR	unknown	similar to 3-hydroxyisobutyrate dehydrogenase
190.614	31.2787	78.7487	50.2024	-0.433256	0.261999	BSU37440	ywhL	unknown	unknown
446.556	501.882	319.322	340.355	-0.432949	0.139326	BSU13180	metE	biosynthesis of methionine	methionine synthase
11770.6	22099.9	9846.18	13622.7	-0.430116	0.155209	BSU39230	wapA	intercellular competition	cell wall-associated protein precursor, contact-dependent growth inhibition protein
317.69	395.25	244.9	248.459	-0.429039	0.158213	BSU06940	yesL	unknown	unknown
350.801	373.923	228.458	273.986	-0.429031	0.156333	BSU36580	ywnF	unknown	unknown
26.847	38.3875	17.3074	17.0178	-0.427967	0.268976	BSU09630	yhdX	unknown	unknown
315.9	435.059	263.072	256.117	-0.427531	0.16297	BSU00260	yaaN	unknown	unknown
77.8564	52.6052	44.1339	36.5882	-0.426996	0.258912	BSU12610	xkdG	unknown	PBSX prophage
474.298	561.596	349.609	375.242	-0.426325	0.14407	BSU31370	yugJ	unknown	similar to NADH-dependent butanol dehydrogenase
160.187	348.331	152.305	186.344	-0.426293	0.213661	BSU39210	yxiF	unknown	unknown
218.356	298.57	156.632	196.555	-0.425998	0.185352	BSU11940	yjcP	unknown	unknown
2551.36	3749.18	2110.64	2333.13	-0.425389	0.129457	BSU17010	ymcB	tRNA maturation	tRNA methylthiotransferase
333.798	523.208	263.072	327.592	-0.425344	0.173414	BSU40320	rocF	arginine utilization	arginase
438.502	537.426	349.609	332.697	-0.425266	0.148465	BSU31250	tlpA	control of chemotaxis	membrane-bound chemotaxis receptor, methyl-accepting chemotaxis protein
278.314	358.284	225.862	214.424	-0.424872	0.169349	BSU23550	mleA	malate utilization	malic enzyme
1584.87	2906.08	1529.97	1611.58	-0.421445	0.158474	BSU28710	cstA	uptake of pyruvate	similar to pyruvate transporter, carbon starvation-induced protein
25.0572	15.6394	5.19222	11.9124	-0.421085	0.25208	BSU_tRNA_60	trnB-Ala	translation
1355.78	2018.9	1060.94	1318.03	-0.420021	0.145627	BSU35400	flgL	motility and chemotaxis	flagellar hook-filament junction proteins, thought to form the hook-filament junction upon which the FliD cap is assembled
300.687	308.522	193.843	231.442	-0.416479	0.176527	BSU33500	copA	copper export, detoxification	copper-transporting ATPase, resistance to copper
507.409	570.126	370.378	391.408	-0.416253	0.150005	BSU11880	metC	biosynthesis of methionine	cystathionine beta-lyase
854.631	693.819	466.434	627.955	-0.416004	0.153952	BSU38260	efeB	ferrous iron conversion	elemental iron uptake system, heme peroxidase, converts ferrous iron (Fe(II) to ferric iron (FeIII)) for uptake by [[protein|EfeO]]-[[protein|EfeU]], peroxide detoxification under microaerobic conditions
856.421	1272.48	732.103	772.606	-0.415929	0.150702	BSU01730	sigW	adaptation to membrane-active compounds	[SW|RNA polymerase] ECF-type [SW|sigma factor] SigW, required for the adaptation to membrane active agents, activated by alkaline shock and by polymyxin B, vancomycin, cephalosporin C, D-cycloserine, and triton X-100
349.907	456.385	265.669	299.513	-0.414834	0.170781	BSU38950	yxjH	unknown	putative methionine synthase
3495.49	5213.6	2766.59	3423.97	-0.41396	0.144342	BSU16990	tdh	threonine utilization	L-threonine dehydrogenase
1087.31	1391.9	816.909	947.889	-0.413914	0.140052	BSU07350	yfmT	unknown	vanillin dehydrogenase
976.338	1302.33	873.158	747.931	-0.412278	0.146387	BSU01740	rsiW	control of [[protein|SigW]] activity	anti-[[protein|SigW]]
336.483	392.406	272.592	240.801	-0.410165	0.175002	BSU14370	yknZ	resistence against [[protein|SdpC]] toxin	[SW|ABC transporter] (permease) for the export of the [[protein|SdpC]] toxin
616.587	516.099	471.627	329.294	-0.409357	0.172352	BSU_misc_RNA_41	bsrB	antagonist of SigA	6S RNA
951.28	652.588	552.971	587.964	-0.408435	0.162301	BSU25300	cdd	pyrimidine interconversion	cytidine deaminase
194.194	129.38	94.3253	126.782	-0.405351	0.238174	BSU37030	racA		cell division protein: attaches the chromosome to the cell pole at the onset of sporulation
1511.49	1150.2	874.889	1034.68	-0.40492	0.150443	BSU28150	hemC	heme biosynthesis	hydroxymethylbilane synthase
264.891	274.4	167.016	211.871	-0.403595	0.199028	BSU27580	yrvJ	cell wall metabolism	similar to N-acetylmuramoyl-L-alanine amidase
163.767	164.924	106.441	120.826	-0.402421	0.227023	BSU32060	yuiD	unknown	unknown
35.7961	71.088	33.7494	30.632	-0.401891	0.296804	BSU30310	ytwF	unknown	unknown
822.415	1047.84	568.548	770.054	-0.400488	0.167796	BSU29200	accA	production of malonyl-CoA, the substrate for fatty acid biosynthesis	acetyl-CoA carboxylase (alpha subunit)
287.263	481.977	250.092	290.153	-0.399029	0.208308	BSU37790	rocG	arginine utilization, controls the activity of [[protein|GltC]]	trigger enzyme, glutamate dehydrogenase and effector protein for [[protein|GltC]]
252.362	439.324	217.208	266.328	-0.398345	0.217414	BSU23470	spoIIAA	control of SigF activity	anti-anti-SigF
60.8533	56.8704	34.6148	39.9917	-0.398233	0.293799	BSU09690	nhaX	unknown	general stress protein, putative regulator of nhaC
1059.56	1552.56	937.196	942.784	-0.396843	0.164938	BSU02910	yceE	required for survival of ethanol stress and at low temperatures	general stress protein, similar to tellurium resistance protein
1237.65	1231.24	705.277	1071.27	-0.395833	0.170563	BSU17380	nrdE	synthesis of deoxyribonucleoside triphosphates	ribonucleoside-diphosphate reductase (alpha subunit), control of DNA/cell mass ratio
11663.3	16048.8	8827.64	11243.6	-0.395453	0.153554	BSU35960	rbsB	ribose uptake	ribose [SW|ABC transporter] (binding protein)
195.983	140.754	106.441	127.633	-0.394405	0.242659	BSU13630	ykvA	unknown	unknown
312.321	410.889	205.958	305.469	-0.393896	0.211585	BSU23460	spoIIAB	control of SigF activity septation	anti-protein serine kinase
105.598	116.584	81.3448	69.7728	-0.393039	0.264834	BSU38340	ywbF	unknown	unknown
11.6337	15.6394	4.32685	5.10533	-0.39194	0.253261	BSU20410	yorE	unknown	unknown
970.968	1308.02	752.872	895.985	-0.39113	0.169783	BSU34130	ganA	galactan utilization	beta-galactosidase
240.729	181.985	146.248	152.309	-0.390118	0.229985	BSU07320	yfnC	unknown	similar to fosmidmycin resistance protein
419.709	520.364	311.533	364.18	-0.390044	0.189406	BSU10860	bstC	unknown	bacillithiol S-transferase, similar to nuclease inhibitor
44.7451	86.7274	38.9416	44.2462	-0.388651	0.306798	BSU20560	yoqO	unknown	unknown
95.7545	245.965	101.248	128.484	-0.387208	0.28237	BSU39180	yxiH	unknown	unknown
2314.22	3012.71	2009.39	1887.27	-0.38558	0.157439	BSU25380	floA	resistance against sublancin	flottilin-like protein (in addition to [[protein|FloT]]), resistence protein (against sublancin), accessory role in resistance to cefuroxime
580.791	1602.32	786.621	747.08	-0.383803	0.24923	BSU10410	yhzC	unknown	unknown
97.5443	227.482	115.96	104.659	-0.383503	0.282549	BSU_misc_RNA_37	BSU_misc_RNA_37
937.857	1508.49	867.101	906.196	-0.38304	0.191406	BSU11520	mecA	control of [[protein|ComK ]]degradation, regulation of competence	buffering protein for development, dampens transitions to spore, biofilm exopolysaccharide and competence expression , targets [[protein|ComK ]]and [[protein|ComS ]]to the [[protein|ClpC]]-[[protein|ClpP ]]degradation machine (in log phase), inhibits the transcriptional activity of [[protein|Spo0A]]-P by direct interaction
500.25	604.248	392.878	409.277	-0.38289	0.186981	BSU35420	yvyG	flagellar filament assembly	flagellar filament assembly protein
215.671	307.1	155.767	214.424	-0.382555	0.238877	BSU18980	yobJ	unknown	unknown
103.809	230.325	118.556	109.765	-0.381692	0.280885	BSU39160	yxiI	unknown	unknown
688.179	729.363	488.069	547.972	-0.38086	0.177644	BSU36760	murAA	peptidoglycan precursor biosynthesis	UDP-N-acetylglucosamine 1-carboxyvinyltransferase
59.9584	38.3875	29.4226	32.3337	-0.380274	0.323396	BSU35880	capA	unknown	similar to capsular polyglutamate biosynthesis
825.099	611.357	503.645	545.419	-0.378547	0.191475	BSU28160	hemX	heme biosynthesis	negative effector of the concentration of [[protein|HemA]]
205.827	314.209	142.786	224.634	-0.377278	0.256038	BSU21700	ypoP	unknown	similar to transcriptional regulator (MarR family)
34.0063	36.9658	22.4996	19.5704	-0.37468	0.334137	BSU07160	yetH	unknown	unknown
268.47	272.978	202.497	188.897	-0.374628	0.227018	BSU40060	gntK	gluconate utilization	gluconokinase
655.068	813.247	447.396	624.552	-0.373818	0.204443	BSU38960	yxjG	unknown	putative B12-independent methionine synthase
140.5	153.55	102.114	105.51	-0.373754	0.268242	BSU09700	bmrB	control of bmrC-bmrD expression	regulatory leader peptide for the control of bmrC-bmrD expression
131.551	95.258	77.0179	80.8344	-0.372554	0.291726	BSU08150	yfjC	unknown	unknown
123.496	89.5709	77.8833	69.7728	-0.372239	0.296303	BSU37640	lipL	lipoic acid metabolism	GcvH : E2 amidotransferase
138.71	197.625	99.5175	136.993	-0.372234	0.274679	BSU38430	gspA	unknown	general stress protein
72.487	83.8839	53.6529	51.9042	-0.371357	0.312929	BSU07170	yetI	possible stressosome protein	split paralog of RsbR with YezB
31.3216	24.1699	17.3074	13.6142	-0.370816	0.335494	BSU32190	yuzB	unknown	unknown
357.961	354.018	250.092	269.731	-0.370785	0.216538	BSU27785	yrzF	unknown	unknown
872.529	962.532	627.393	729.211	-0.368797	0.186666	BSU27650	secDF	protein secretion	preprotein translocase subunit (ATPase)
662.227	1049.26	556.433	694.325	-0.36839	0.219286	BSU14840	ylaN	unknown	unknown
86.8055	152.128	77.0179	87.6415	-0.367694	0.303685	BSU33380	yvgL	unknown	similar to [SW|ABC transporter] for molybdenum uptake (binding protein)
54.589	51.1834	35.4802	33.1846	-0.366624	0.337116	BSU18590	yoaG	unknown	unknown
778.564	1431.71	747.68	865.353	-0.366084	0.230636	BSU19550	yodC	regeneration of NAD from NADH	NADH oxidase
76.9615	72.5098	44.1339	57.0095	-0.365383	0.324186	BSU10760	yisL	unknown	unknown
184.35	112.319	117.69	91.8959	-0.365341	0.294059	BSU11040	yitM	unknown	unknown
49.2196	58.2922	22.4996	45.9479	-0.363985	0.344339	BSU31700	comX		competence pheromone precursor, transfers cell density signal to [[protein|ComP]]; triggers the production of surfactin
4130.87	7009.28	3392.25	4802.41	-0.363293	0.222302	BSU10770	wprA	protein quality control	secreted quality control protease
69.8023	79.6186	64.9027	34.8864	-0.363142	0.33346	BSU36120	ywrB	chromate detoxification	subunit of chromate exporter (with YwrA)
162.872	145.02	102.979	117.423	-0.362592	0.280724	BSU28060	spoIIB	spore morphogenesis	spatial and temporal regulation of the dissolution of septal peptidoglycan during engulfment
27.742	44.0746	20.7689	22.1231	-0.362167	0.350503	BSU06269	ydzJ	unknown	unknown
828.679	784.812	549.51	649.228	-0.362093	0.198066	BSU35060	cypX	biosynthesis of the extracellular iron chelate pulcherrimin	cytochrome P450, cyclo-l-leucyl-l-leucyl dipeptide oxidase
68.0125	99.5233	56.249	57.8604	-0.361736	0.324845	BSU22260	yppF	unknown	unknown
90.3851	139.333	88.2677	71.4746	-0.361514	0.310304	BSU_rRNA_23	rrnI-16S	translation	16S rRNA
76.0666	38.3875	33.7494	40.8426	-0.361472	0.345873	BSU04250	lrpC	DNA repair/ recombination	sequence-independent DNA-binding and DNA-bending protein (Lrp family), facilitates the formation of higher order protein-DNA complexes
474.298	513.256	315.86	412.681	-0.360629	0.223463	BSU17390	nrdF	synthesis of deoxyribonucleoside triphosphates	ribonucleoside-diphosphate reductase (beta subunit)
146.764	254.495	123.748	161.669	-0.360308	0.288923	BSU02780	ycdA	swarming motility	lipoprotein, required for swarming motility
193.299	150.707	119.421	128.484	-0.360103	0.2791	BSU17370	nrdI	synthesis of deoxyribonucleoside triphosphates	flavodoxin, ribonucleoside-diphosphate reductase
192.404	221.795	139.325	160.818	-0.359487	0.266061	BSU27540	yrvM	tRNA modification	2-methylthio-N6-threonylcarbamoyladenosine cyclase, catalyzes ATP-dependent dehydration of 2-methylthio N6-threonylcarbamoyladenosine (t6A) to form 2-methylthio cyclic N6-threonylcarbamoyladenosine (ms2ct6A )
145.869	196.203	123.748	121.677	-0.358625	0.282879	BSU04040	ycsE	dephosphorylation of the riboflavin precursor, 5-amino-6-ribitylamino-2,4(1H,3H)-pyrimidinedione 5'-phosphate	5'-nucleotidase, dephosphorylation of the riboflavin precursor, 5-amino-6-ribitylamino-2,4(1H,3H)-pyrimidinedione 5'-phosphate
379.438	382.454	302.879	259.521	-0.358386	0.230933	BSU06280	ydjP	unknown	similar to chloroperoxydase
210.302	314.209	206.823	173.581	-0.357683	0.267453	BSU00250	xpaC	unknown	hydrolysis of 5-bromo-4-chloroindolyl phosphate
305.161	319.896	251.823	207.617	-0.357511	0.244195	BSU40070	gntP	gluconate uptake	gluconate permease
835.838	1121.77	586.721	861.099	-0.357355	0.227537	BSU38860	galE	galactose utilization	UDP glucose 4-epimerase
358.856	592.874	281.245	412.681	-0.356358	0.262337	BSU21340	yomJ	unknown	similar to phage-related immunity protein
29.5318	21.3264	15.5767	12.7633	-0.355206	0.353596	BSU38790	yxzE	unknown	unknown
572.737	1325.08	469.896	893.432	-0.355192	0.292234	BSU39220	wapI	intercellular competition	immunity protein, protects the cell against the toxic activity of WapA
194.194	264.448	143.651	188.897	-0.35505	0.276246	BSU33540	azoR2	resistance to 2-methylhydroquinone	similar to NAD(P)H dehydrogenase (quinone)
4709.87	5532.07	3387.92	4302.94	-0.354437	0.190711	BSU11500	spx	negative and positive regulator of many genes	transcriptional regulator Spx, involved in regulation of many genes, important for the prevention of protein aggregation during severe heat stress, required for protection against paraquat stress
69.8023	102.367	53.6529	64.6675	-0.354299	0.334185	BSU23320	ypzC	unknown	unknown
123.496	177.72	107.306	108.063	-0.353548	0.300296	BSU10480	yhjE	unknown	unknown
256.837	319.896	192.978	230.591	-0.352876	0.258908	BSU14220	ahpA	protection against peroxide stress	alkyl hydroperoxide reductase
718.606	1298.07	664.604	822.809	-0.352872	0.249597	BSU40580	yybN	unknown	unknown
243.413	422.263	200.766	282.495	-0.352548	0.280712	BSU_misc_RNA_49	BSU_misc_RNA_49
127.076	79.6186	80.4794	64.6675	-0.352547	0.328992	BSU03430	nucA	genetic transformation, DNA uptake	membrane-associated nuclease, catalyzes DNA cleavage during transformation
5925.14	10724.3	5405.97	6956.01	-0.352183	0.237103	BSU34190	lutP	lactate uptake	lactate permease
374.069	619.888	337.494	393.961	-0.351822	0.256757	BSU18080	yneT	unknown	similar to predicted CoA-binding protein with NAD(P)-binding Rossmann-fold domain
459.979	558.752	362.59	395.663	-0.351807	0.229271	BSU34390	pnbA	lipid degradation	para-nitrobenzyl esterase
100.229	135.067	72.6911	93.5977	-0.351354	0.319326	BSU39320	yxiB	unknown	unknown
76.9615	66.8228	52.7876	45.9479	-0.350964	0.344664	BSU11510	yjbE	unknown	unknown
346.327	480.555	313.264	298.662	-0.350702	0.247561	BSU28540	fadB	fatty acid degradation	3-hydroxyacyl-CoA dehydratase
68.9074	123.693	66.6335	66.3693	-0.350619	0.337635	BSU20780	yopS	unknown	similar to transcription regulator (Xre family)
312.321	406.624	233.65	296.96	-0.350253	0.256287	BSU36920	ywlF	pentose phosphate pathway	ribose-5-phosphate isomerase
2815.36	7367.56	5160.2	2127.22	-0.349871	0.312293	BSU_rRNA_10	rrnW-23S	translation	23S rRNA
1226.02	1853.98	1046.23	1255.06	-0.349698	0.226354	BSU23860	gndA	pentose phosphate pathway	NADP-dependent phosphogluconate dehydrogenase
1352.2	1416.07	1028.92	1061.91	-0.347667	0.19798	BSU25370	yqfB	resistance against sublancin	resistence protein (against sublancin), accessory role in resistance to cefuroxime
181.665	228.903	141.055	159.116	-0.347287	0.285125	BSU24110	yqzF	unknown	unknown
208.512	298.57	163.555	207.617	-0.346866	0.283212	BSU04220	ydaG	survival of stress conditions	general stress protein, required for protection against paraquat stress
1436.32	1110.4	865.37	1050.85	-0.346702	0.218856	BSU36820	atpG	ATP synthesis	ATP synthase, part of the F1 complex (subunit gamma)
2633.7	3733.54	2262.08	2533.94	-0.346574	0.212696	BSU29100	phoR	regulation of phosphate metabolism	two-component sensor kinase, regulation of phosphate metabolism
233.569	574.391	255.284	327.592	-0.346456	0.307403	BSU23040	fer	electron transfer	ferredoxin
40.2706	24.1699	23.365	15.316	-0.346225	0.370985	BSU24700	comGD	genetic competence, DNA uptake	DNA transport machinery, minor pseudopilin
935.172	1532.66	951.907	893.432	-0.345126	0.241236	BSU02920	yceF	unknown	general stress protein, similar to tellurium resistance protein
67.1176	49.7616	48.4607	29.7811	-0.344702	0.366323	BSU14680	ykzC	unknown	unknown
770.51	1143.1	653.354	779.413	-0.344615	0.23907	BSU40480	yycB	unknown	similar to permeases
52.7992	71.088	48.4607	34.8864	-0.344348	0.363313	BSU12069	yjzH	unknown	unknown
77.8564	116.584	70.095	66.3693	-0.344143	0.340861	BSU04030	ycsD	fatty acid biosynthesis	Î²-hydroxyacyl-(acyl carrier protein) dehydratase
255.047	186.251	166.151	159.116	-0.343948	0.287907	BSU35470	comFA	genetic competence	membrane-associated DNA-dependent ATPase, may provide energy for DNA transport
386.598	599.983	373.84	359.926	-0.343584	0.259738	BSU39120	yxiM	unknown	similar to rhamnogalacturonan acetylesterase
126.181	109.476	94.3253	74.8781	-0.343516	0.326387	BSU37550	ywhA	unknown	similar to transcriptional regulator (MarR family)
884.163	1064.9	696.623	774.308	-0.343147	0.219727	BSU35780	lytD	major autolysin, cell separation	peptidoglycan N-acetylglucosaminidase
480.562	679.602	368.648	496.919	-0.342118	0.258102	BSU04070	ycsI	unknown	unknown
842.102	1190.01	651.624	873.011	-0.341908	0.243916	BSU10380	hemAT	movement towards oxygen	soluble chemotaxis receptor, heme-containing O<sub>2</sub> sensor protein
67.1176	99.5233	52.7876	62.9657	-0.341607	0.353325	BSU06078	ydzW/5	unknown	putative phosphomannomutase, internal part of YdzW
551.259	646.901	409.32	491.813	-0.341274	0.239144	BSU03060	lctP	lactate excretion	lactate permease, excretion
108.283	51.1834	62.3066	47.6497	-0.34076	0.364676	BSU25600	comER	control of biofilm formation and sporulation via the phosphorelay	control of biofilm formation and sporulation via the phosphorelay
1420.21	1663.46	1106.81	1233.79	-0.339919	0.212793	BSU27770	yrbE	unknown	similar to dehydrogenase
469.823	705.193	357.398	519.042	-0.338162	0.272929	BSU04080	pxpB	detoxification of 5-oxoproline, control of the [SW|phosphorelay], initiation of [SW|sporulation]	subunit of ATP-dependent 5-oxoprolinase, inhibitor of [[protein|KinA]], control of the [SW|phosphorelay]
40.2706	22.7482	24.2304	13.6142	-0.337953	0.381655	BSU40790	yyaO	unknown	unknown
1212.59	1509.91	914.696	1147.85	-0.337914	0.228797	BSU17020	ymcA	control of [[protein|Rny|RNase Y]] activity, see [SW|Targets of the Y complex]	subunit of the regulatory iron-sulfur containing [[protein|YmcA]]-[[protein|YlbF]]-[[protein|YaaT]] complex, required for [[protein|Rny|RNase Y]] dependent maturation of polycistronic mRNAs, antagonist of biofilm repression by [[protein|SinR]], control of the [SW|phosphorelay]
1356.67	2013.21	1239.21	1309.52	-0.337818	0.234794	BSU35120	yvlB	unknown	unknown
131.551	179.142	94.3253	131.037	-0.337538	0.324321	BSU22140	kduD	utilization of galacturonic acid	2-dehydro-3-deoxy-D-gluconate 5-dehydrogenase
297.107	375.345	217.208	284.197	-0.337167	0.277358	BSU24500	yqhP	unknown	unknown
82.3309	46.9181	58.8452	28.0793	-0.336364	0.37982	BSU_tRNA_46	trnS-Ser	translation
65.3278	90.9927	50.1915	58.7113	-0.336341	0.362715	BSU13160	ohrB	organic peroxide resistance	general stress protein
29.5318	4.26528	8.6537	5.95622	-0.33597	0.333485	BSU23420	spoVAC	spore maturation	mechanosensitive channel, essential for the uptake of the 1:1 chelate of pyridine-2,6-dicarboxylic acid (DPA(2,6)) and Ca(2 ) into developing spores, required for spore maturation
2445.77	3123.61	2200.64	2044.68	-0.335417	0.216585	BSU25390	yqeZ	resistance against sublancin	NfeD family protein NfeD1b, resistence protein (against sublancin), accessory role in resistance to cefuroxime
119.022	72.5098	70.095	66.3693	-0.334815	0.356956	BSU24720	comGB	genetic competence, DNA uptake	polytopic membrane protein , DNA transport machinery
6.26431	18.4829	6.92296	0.850888	-0.334257	0.29277	BSU_tRNA_49	trnS-Lys	translation
17.0031	28.4352	12.1152	12.7633	-0.334078	0.377763	BSU40310	phrG	control of DegU activity	response regulator aspartate phosphatase (RapG) regulator
347.222	585.765	302.879	392.259	-0.333905	0.289097	BSU23310	sipS	protein secretion	signal peptidase I
117.232	187.672	103.844	117.423	-0.333564	0.332755	BSU08580	yfhL		general stress protein, important for survival at low temperature (4Â°C) and during ethanol stress
10.7388	8.53056	4.32685	0.850888	-0.333491	0.271991	BSU03569	sfp/1	phosphopantetheinylates a serine residue in each of the seven peptidyl carrier protein domains of the first three subunits of surfactin synthetase (SrfAA-SrfAB-SrfAC) and AcpK	4-phosphopantetheinyl transferase (surfactin synthetase-activating enzyme), required for production of surfactin, plipastatin and bacillaene, inactive pseudogene in strain 168
441.187	445.011	288.168	380.347	-0.33294	0.265079	BSU35430	flgM	control of [[protein|SigD ]]activity	anti-[[protein|SigD]], regulation of flagellin, [[category|Motility and chemotaxis]]
355.276	416.576	268.265	313.127	-0.332635	0.268318	BSU18370	yoeA	unknown	unknown
966.494	1234.09	735.564	936.828	-0.331637	0.244548	BSU04150	ycsN	unknown	similar to aryl-alcohol dehydrogenase
88.5953	93.8362	60.5759	69.7728	-0.331594	0.357408	BSU36110	chrS	regulation of chromate export	transcriptional repressor ([SW|Lrp family]) of the [[gene|chrS]]-[[gene|ywrB]]-[[gene|ywrA]] operon
274.735	366.814	214.612	265.477	-0.331512	0.287862	BSU34120	ganB	galactan utilization	endo-1,4-beta-galactosidase
1217.07	1552.56	935.465	1175.08	-0.330261	0.241063	BSU09310	pgcA	interconversion of glucose 6-phosphate and alpha-glucose 1-phosphate	alpha-phosphoglucomutase, required for UDP-glucose synthesis, inhibits [[protein|FtsZ]] ring assembly (indirect effect due to a defect in UDP-glucose synthesis)
565.578	945.471	515.761	621.999	-0.330236	0.277348	BSU01000	secE	protein secretion	preprotein translocase subunit
260.416	355.44	219.804	241.652	-0.329972	0.289793	BSU35010	nagA	N-acetylglucosamine utilization	N-acetylglucosamine-6-phosphate deacetylase
380.333	632.684	314.995	442.462	-0.329891	0.295298	BSU32080	yuiB	unknown	unknown
44.7451	22.7482	23.365	18.7195	-0.329038	0.395762	BSU35699	yvzE	unknown	putative UTP-glucose-1-phosphate uridylyltransferase (UDP-glucose pyrophosphorylase) (UDPGP) (fragment)
398.231	545.956	353.071	360.776	-0.328683	0.271423	BSU11870	metI	biosynthesis of methionine	O-succinylhomoserine lyase (L-cysteine, H<sub>2</sub>S, methanethiol, elimination)
255.942	362.549	194.708	267.179	-0.328533	0.302415	BSU11950	yjcQ	unknown	unknown
1629.62	2185.25	1401.9	1515.43	-0.32851	0.235452	BSU13950	mcpC	control of chemotaxisthreonine, glycine, serine, lysine, valine and arginine	membrane-bound chemotaxis receptor for proline, methyl-accepting chemotaxis protein
74.2768	58.2922	46.73	45.9479	-0.328319	0.38059	BSU27820	yrbC	unknown	similar to spore cortex protein
8.94902	5.68704	0.86537	1.70178	-0.328292	0.236399	BSU_tRNA_55	trnB-Leu1	translation
238.044	230.325	198.17	152.309	-0.328226	0.304074	BSU30000	ythQ	unknown	similar to ABC transporter (membrane protein)
200.458	278.665	159.228	197.406	-0.328113	0.31017	BSU00290	darA	unknown	c-di-AMP-binding PII-like protein
14.3184	14.2176	6.92296	5.95622	-0.327943	0.352006	BSU10670	gerPF	germination	spore germination protein, facilitates access of nutrient germinants to their cognate germinant receptors in sporesâ€™ inner membrane
609.428	601.405	411.916	510.533	-0.327508	0.256085	BSU10020	serC	biosynthesis of serine	3-phosphoserine aminotransferase
118.127	149.285	102.979	92.7468	-0.327244	0.340886	BSU14380	fruR	regulation of fructose utilization	transcription repressor of the fruR-fruK-fruA operon, DeoR family
285.474	409.467	256.15	267.179	-0.325617	0.292882	BSU17730	yndB	unknown	may be involved in the stress response of B. subtilis to chalcone-like flavonoids released by plants due to a pathogen infection
243.413	295.726	173.074	231.442	-0.325014	0.305557	BSU11490	yjbC	survival of paraquat stress	general stress protein, required for survival of salt and paraquat stresses
75.1717	119.428	63.172	75.729	-0.324581	0.370993	BSU38590	licB	lichenan uptake and phosphorylation, control of LicR activity	trigger enzyme: lichenan-specific phosphotransferase system, EIIB component of the PTS
1418.42	1733.13	1169.98	1251.66	-0.324406	0.235476	BSU09370	lytF	cell separation	gamma-D-glutamate-meso-diaminopimelate muropeptidase, cell separase (major autolysin)
76.9615	73.9316	52.7876	54.4568	-0.324203	0.378607	BSU26240	yqaO	unknown	similar to phage-related protein
506.514	557.33	379.897	432.251	-0.323835	0.263312	BSU27760	csbX	unknown	general stress protein
453.715	713.724	443.935	440.76	-0.323816	0.283503	BSU09720	bmrD	multiple antibiotic resistance	multidrug [SW|ABC transporter ](ATP-binding protein), also involved in the signalling pathway to activate [[protein|KinA ]]at the onset of [SW|sporulation]
175.401	110.897	107.306	103.808	-0.323559	0.349306	BSU03410	yckE	utilization of aryl-Î²-glucosides	aryl-Î²-glucosidase
695.339	890.022	554.702	656.886	-0.323485	0.259851	BSU00320	yaaT	control of [[protein|Rny|RNase Y]] activity, see [SW|Targets of the Y complex]	subunit of the regulatory iron-sulfur containing [[protein|YmcA]]-[[protein|YlbF]]-[[protein|YaaT]] complex, required for [[protein|Rny|RNase Y]] dependent maturation of polycistronic mRNAs, control of the [SW|phosphorelay], required for the achieving a sufficient level of [[protein|Spo0A]]-P for [SW|sporulation] initiation
515.463	1017.98	535.664	618.596	-0.323181	0.30393	BSU09270	glpP	regulation of glycerol and glycerol-3-phosphate utilization	transcriptional antiterminator of the glpT-glpQ and glpF-glpK-glpD operons
88.5953	187.672	96.0561	102.957	-0.322864	0.366315	BSU30170	ytcP	uptake of polygalacturonan and rhamnogalacturonan	polygalacturonan and rhamnogalacturonan [SW|ABC transporter] (permease)
1796.07	2533.58	1501.42	1821.75	-0.321299	0.254912	BSU22580	ypiB	unknown	unknown
715.026	1224.14	687.969	786.22	-0.321066	0.286411	BSU23520	fur	regulation of iron homoeostasis	transcription regulator of iron homoeostasis, sensor of Fe sufficiency
411.655	611.357	339.225	436.506	-0.320722	0.294021	BSU00120	pdxT	pyridoxal-5-phosphate biosynthesis	pyridoxal-5-phosphate synthase (glutaminase domain)
140.5	216.108	108.171	154.862	-0.32065	0.347132	BSU15920	acpA	fatty acid biosynthesis	acyl carrier protein
286.369	462.072	275.188	289.302	-0.320559	0.306825	BSU34150	ganP	uptake of galactotriose	galactotriose [SW|ABC transporter] (permease)
195.089	287.196	188.651	172.73	-0.320513	0.321187	BSU28730	araQ	uptake of Î±-1,5-arabinooligosaccharides	[SW|ABC transporter] for the uptake of Î±-1,5-arabinooligosaccharides, at least up to four L-arabinosyl units (integral membrane protein)
2758.98	8849.04	3717.63	4893.46	-0.320071	0.344791	BSU40180	yydF	control of [[protein|LiaR]]-[[protein|LiaS]] activity	secreted peptide, controls [[protein|LiaR]]-[[protein|LiaS]] activity
823.309	2058.71	745.084	1393.75	-0.31994	0.343608	BSU33780	sdpI	protection against SdpC	immunity protein, protection against SdpC
136.92	113.741	104.71	79.9835	-0.319764	0.357965	BSU05840	gmuD	glucomannan utilization	phospho-beta-mannosidase
188.824	183.407	154.036	125.081	-0.319414	0.329203	BSU29920	ytmP	unknown	unknown
168.242	194.781	114.229	156.563	-0.319178	0.33671	BSU03070	mdr	drug resistance	multidrug-efflux transporter (puromycin, nerfloxacin, tosufloxacin)
52.7992	135.067	60.5759	70.6237	-0.319144	0.394191	BSU39150	yxiJ	unknown	unknown
44.7451	41.2311	31.1533	26.3775	-0.318307	0.409755	BSU33410	yvgO	survival of ethanol stress	general stress protein, survival of ethanol stress
911.905	1447.35	733.834	1063.61	-0.318305	0.292083	BSU04060	ycsG	unknown	similar to branched chain amino acids transporter
85.9106	83.8839	60.5759	62.1148	-0.317607	0.381316	BSU31780	yueH	unknown	unknown
127.076	126.537	94.3253	93.5977	-0.316948	0.355912	BSU40110	bglA	beta-glucoside utilization	6-phospho-beta-glucosidase
1080.15	1559.67	882.677	1145.3	-0.315609	0.276878	BSU07450	yfmJ	unknown	similar to predicted oxidoreductase, Zn-dependent and NAD(P)-binding
2354.49	1509.91	1442.57	1535	-0.315262	0.271861	BSU25290	era	ribosome assembly	GTP-binding protein, involved in the assembly of the 30S ribosomal subunit
216.566	203.312	169.613	148.055	-0.314956	0.326238	BSU39430	deoR	regulation of deoxyribonucleotide utilization	transcriptional repressor of the dra-nupC-pdp operon
719.501	821.778	575.471	614.341	-0.314903	0.262325	BSU34770	yvcJ	required for the expression of late competence genes	GTPase, nucleotide-binding protein, similar to RNase adaptor protein
68.0125	73.9316	47.5953	53.6059	-0.314342	0.396791	BSU14072	ykzU	unknown	unknown
646.119	1083.38	600.567	721.553	-0.313834	0.298991	BSU14940	ylbA	unknown	unknown
702.498	1106.13	539.991	838.976	-0.313511	0.308619	BSU10000	yhaH	unknown	unknown
25.9521	14.2176	12.1152	10.2107	-0.312112	0.403488	BSU05820	gmuA	glucomannan uptake and phosphorylation	glucomannan-specific phosphotransferase system, EIIA component of the PTS
5508.12	4081.88	3393.12	4051.93	-0.311561	0.257497	BSU28120	hemL	heme biosynthesis	glutamate-1-semialdehyde aminotransferase
376.754	417.998	276.053	334.399	-0.310737	0.299069	BSU11550	yjbH	stimulation of Spx degradation	adaptor protein for ClpX-ClpP-catalyzed Spx degradation, confers resistance against nitrosating agents
14.3184	15.6394	6.05759	8.50888	-0.310637	0.383825	BSU10690	gerPD	germination	spore germination protein, facilitates access of nutrient germinants to their cognate germinant receptors in sporesâ€™ inner membrane
119.917	132.224	87.4024	100.405	-0.308988	0.369872	BSU23360	ppiB	protein folding	peptidyl-prolyl isomerase
555.734	912.77	475.953	648.377	-0.308856	0.314446	BSU00990	rpmGB	translation	ribosomal protein
1273.45	2550.64	1235.75	1688.16	-0.308126	0.322839	BSU22790	hbs	DNA packaging, function of the signal recognition complex	non-specific DNA-binding protein Hbsu
1728.06	2448.27	1521.32	1721.35	-0.308043	0.272298	BSU35340	fliD	motility and chemotaxis	filament cap, serves as an extracytoplasmic chaperone required for polymerization of flagellin into the helical filament
111.863	162.081	85.6716	117.423	-0.307412	0.37742	BSU40590	yybM	unknown	unknown
708.762	915.614	568.548	689.219	-0.307321	0.285574	BSU18350	dacC	carboxypeptidase	penicillin-binding protein 4A, D-alanyl-D-alanine carboxypeptidase
69.8023	115.163	70.095	63.8166	-0.307229	0.399662	BSU18908	yozY	unknown	unknown
8395.97	10374.6	6753.35	7909.85	-0.3069	0.251927	BSU04360	mntH	manganese uptake	manganese transporter (proton symport)
92.1749	113.741	76.1526	75.729	-0.30608	0.388217	BSU08570	yfhK	survival of ethonol stress and at low and high temperatures	general stress protein, similar to cell division inhibitor
120.812	187.672	96.9214	132.739	-0.305833	0.375999	BSU35030	nagR	regulator of the nagA-nagB-nagR operon	transcriptional regulator (GntR family)
279.209	400.937	241.438	279.091	-0.305769	0.325994	BSU04660	ndoA	unknown	RNase EndoA, MazF family toxin, UACAU-specific mRNA interferase
80.5411	65.401	68.3642	35.7373	-0.305521	0.416618	BSU12650	xkdK	unknown	PBSX prophage
90.3851	61.1357	65.7681	43.3953	-0.305222	0.413344	BSU19020	yobN	unknown	similar to L-amino acid oxidase
958.44	1089.07	678.45	913.854	-0.304254	0.284969	BSU35750	tagA	biosynthesis of teichoic acid	UDP-N-acetyl-D-mannosamine transferase
400.916	312.787	252.688	297.811	-0.30425	0.319327	BSU30510	ytpA	lipid degradation	phospholipase (annotated as a bacilysocin synthase)
2011.74	2830.73	1632.95	2134.03	-0.303926	0.285313	BSU37120	fbaA	enzyme in glycolysis/ gluconeogenesis	fructose 1,6-bisphosphate aldolase, glycolytic/ gluconeogenic enzyme
3722.79	6592.7	3371.48	4610.11	-0.302453	0.312292	BSU10220	gltT	glutamate and aspartate uptake	major high-affinity Na<sup>+</sup>-coupled glutamate/ aspartate symport protein
1586.66	2195.2	1292.86	1653.28	-0.302314	0.287146	BSU13340	ykoM	unknown	similar to transcriptional regulator (MarR family)
5034.72	8758.05	4743.96	5964.72	-0.301271	0.306059	BSU24090	ptb	utilization of branched-chain keto acids	phosphate butyryltransferase
112.758	133.646	96.9214	87.6415	-0.301017	0.384189	BSU32750	metN	methionine uptake	methionine [SW|ABC transporter ](ATP-binding protein)
142.289	204.734	109.902	151.458	-0.301011	0.374196	BSU30690	ytiB	unknown	similar to carbonic anhydrase
484.142	750.69	461.242	494.366	-0.300349	0.316945	BSU02820	rapJ	control of the [SW|phosphorelay]	response regulator aspartate phosphatase, dephosphorylates [[protein|Spo0F]]-P
1301.19	1844.02	1062.67	1388.65	-0.299703	0.297754	BSU06830	rapH	control of sporulation initiation and ComA activity	response regulator aspartate phosphatase, dephosphorylates Spo0F-P, control of the phosphorelay, control of ComA activity
698.918	1416.07	747.68	879.818	-0.299361	0.3387	BSU21930	cspD	RNA chaperone	cold shock protein
315.005	389.562	244.9	299.513	-0.299144	0.327739	BSU15950	ftsY	protein secretion	signal recognition particle
204.038	282.93	161.824	210.169	-0.299059	0.355131	BSU00300	yaaR	unknown	unknown
126.181	112.319	63.172	114.019	-0.299012	0.402322	BSU32760	yusD	unknown	unknown
181.665	153.55	134.132	121.677	-0.298085	0.3683	BSU30520	ytoA	unknown	similar to ferripyochelin binding protein
68.0125	98.1015	51.0568	69.7728	-0.297841	0.418616	BSU02019	ybzI	unknown	unknown
272.05	464.916	235.381	328.443	-0.297616	0.356589	BSU40150	yydI	control of [[protein|LiaR]]-[[protein|LiaS]] activity	[SW|ABC transporter], ATP-binding protein, export of the mature [[protein|YydF]] epipeptide
161.977	98.1015	102.979	92.7468	-0.29716	0.39694	BSU04540	ydbO	unknown	similar to cation efflux system
510.094	760.642	454.319	532.656	-0.297034	0.320011	BSU39110	deaD	RNA helicase	DEAD-box RNA helicase
453.715	615.622	370.378	460.33	-0.296871	0.320451	BSU04650	ndoAI	inhibition of NdoA	antitoxin, antagonist for EndoA
66.2227	75.3533	51.0568	51.9042	-0.295964	0.424591	BSU39660	yxdJ	resistance against toxic peptides	two-component response regulator (OmpR family), regulation of the ABC transporter YxdL-YxdM in response to the cationic antimicrobial peptide, LL-37
1092.67	1445.93	938.061	1054.25	-0.294799	0.293474	BSU24220	spo0A	initiation of [SW|sporulation]	[SW|phosphorelay] regulator, initiation of [SW|sporulation], coordinates [SW|DNA replication] and initiation of [SW|sporulation] by binding to sites close to the oriC
1302.08	1468.68	1048.83	1133.38	-0.294786	0.278341	BSU36390	flhP	motility and chemotaxis	flagellar hook-basal body protein, required for hook assembly
187.034	179.142	141.921	139.546	-0.293563	0.366906	BSU32920	yusT	unknown	similar to transcriptional regulator (LysR family)
254.152	371.08	205.093	276.539	-0.293314	0.357054	BSU_misc_RNA_38	Gly-box	control of the gcvT-gcvPA-gcvPB operon	Gly-box riboswitch controlling the expression of the gcvT-gcvPA-gcvPB operon
988.866	1224.14	750.276	987.03	-0.292438	0.3048	BSU36900	glyA	biosynthesis of glycine	serine hydroxymethyltransferase
404.496	358.284	282.111	313.978	-0.292217	0.327666	BSU34180	lutR	control of lactate utilization	transcriptional repressor (GntR family) of the lutA-lutB-lutC operon and of lutP
543.205	867.274	497.588	600.727	-0.292208	0.333008	BSU36690	rapB	control of sporulation initiation	response regulator aspartate phosphatase, dephosphorylates Spo0F-P, control of the phosphorelay
51.0094	42.6528	39.807	25.5266	-0.29209	0.448366	BSU21130	yonD	unknown	unknown
782.144	958.267	634.316	733.465	-0.292058	0.301674	BSU34730	yvcN	unknown	unknown
105.598	116.584	85.6716	81.6852	-0.291746	0.404189	BSU26920	yraJ	unknown	unknown
51.0094	31.2787	26.8265	29.7811	-0.291552	0.451424	BSU38080	ywcI	unknown	unknown
15.2133	39.8093	12.9805	20.4213	-0.291076	0.446578	BSU_tRNA_80	trnE-Gly	translation
35.7961	63.9792	31.1533	38.29	-0.288012	0.454289	BSU05770	ydhI	unknown	unknown
432.237	489.086	356.532	367.584	-0.287374	0.325122	BSU10050	ecsB	regulation of the secretion apparatus and of intra-membrane proteolysis	[SW|ABC transporter] ( membrane protein)
1086.41	1950.66	1034.98	1339.3	-0.287307	0.343824	BSU32220	yutI	unknown	putative iron-sulfur scaffold protein
102.914	109.476	77.0179	83.387	-0.287122	0.414378	BSU39790	yxcE	unknown	unknown
68.0125	52.6052	47.5953	39.9917	-0.286674	0.447697	BSU34550	pgcM	starch and maltodextrin utilization	beta-phosphoglucomutase/ glucose-1-phosphate phosphodismutase
348.117	321.318	231.054	292.705	-0.286646	0.347994	BSU31710	comQ	regulation of quorum sensing	prenylation of [[protein|comX ]]and surfactin expression ([[gene|srfA]])
19.6878	11.3741	10.3844	5.95622	-0.286503	0.423943	BSU24630	sipW	[SW|biofilm formation]	bifunctional signal peptidase I that controls surface-adhered [SW|biofilm formation] and processes [[protein|TasA]] and [[protein|TapA]]
158.398	231.747	124.613	174.432	-0.285417	0.394299	BSU31310	yugP	unknown	unknown
24.1623	14.2176	12.1152	10.2107	-0.284959	0.444545	BSU40450	yycD	survival of ethanol stress	general stress protein, survival of ethanol stress
1514.17	2289.03	1356.03	1645.62	-0.284689	0.322225	BSU33040	citG	TCA cycle	fumarase
1874.82	2492.35	1587.09	1874.51	-0.28434	0.305544	BSU29770	ytxH	unknown	general stress protein
153.923	109.476	102.114	99.5539	-0.283845	0.410992	BSU37650	cysL	regulation of cysteine biosynthesis	transcriptional activator of the cysJ-cysI operon
60.8533	86.7274	61.4413	46.7988	-0.283504	0.445874	BSU16900	ymfK/2	unknown	part of the ymfK pseudogene
450.136	722.255	466.434	452.672	-0.283407	0.349421	BSU33630	secG	protein secretion	preprotein translocase subunit
244.308	243.121	186.92	194.002	-0.283146	0.36517	BSU04600	ydbT	confers resistence against antimicrobial compounds from B. amyloliquefaciens	resistence against antimicrobial compounds from B. amyloliquefaciens
652.383	796.186	570.279	576.051	-0.283117	0.318303	BSU28720	abfA	arabinan degradation	alpha-L-arabinofuranosidase
314.11	385.297	275.188	273.986	-0.282308	0.350551	BSU18110	ynfC	unknown	unknown
289.053	665.384	291.63	441.611	-0.282307	0.401392	BSU38850	yxkC	unknown	unknown
170.031	167.768	134.132	127.633	-0.28163	0.391844	BSU38490	menA	biosynthesis of menaquinone	probable 1,4-dihydroxy-2-naphthoate octaprenyltransferase
1149.05	1606.59	1088.64	1096.79	-0.281499	0.317584	BSU36640	ureC	utilization of urea as alternative nitrogen source	urease (alpha subunit)
183.455	301.413	171.343	203.362	-0.281481	0.391257	BSU15400	ylmG	unknown	unknown
1524.02	2515.09	1459.01	1731.56	-0.281009	0.33731	BSU09260	yhxA	unknown	similar to adenosylmethionine-8-amino-7-oxononanoate aminotransferase
337.378	439.324	295.957	314.829	-0.280731	0.351971	BSU40080	gntZ	gluconate utilization	6-phosphogluconate dehydrogenase
65.3278	127.958	70.095	73.1764	-0.280637	0.443848	BSU37540	ywhB	unknown	similar to 4-oxalocrotonate tautomerase
161.977	159.237	122.883	125.931	-0.280352	0.39723	BSU36290	ywpJ	unknown	putative [SW|HAD superfamily] phosphatase
86.8055	130.802	67.4989	96.1503	-0.279808	0.435318	BSU40750	yyaQ	unknown	unknown
32.2165	38.3875	20.7689	27.2284	-0.279627	0.471002	BSU40210	yydC	unknown	unknown
76.0666	172.033	91.7292	93.5977	-0.279431	0.440539	BSU_misc_RNA_46	BSU_misc_RNA_46
613.008	494.773	389.416	487.559	-0.279266	0.342787	BSU29690	acuA	control of [[protein|AcsA ]]activity	protein acetylase for the control of [[protein|AcsA ]]activity
133.34	179.142	101.248	138.695	-0.278979	0.412727	BSU01550	gerD	germination	scaffold of the germinosome, required for clustering of germinant receptors in the spore inner membrane
187.034	285.774	169.613	197.406	-0.278879	0.391676	BSU38370	glxA	detoxification of methylglyoxal	glyoxalase I
36.691	24.1699	24.2304	16.1669	-0.278639	0.471533	BSU_tRNA_39	trnD-His	translation	transfer RNA-His
1305.66	1711.8	1162.19	1242.3	-0.277781	0.316444	BSU09590	yhdT	unknown	unknown
22.3725	17.0611	15.5767	7.65799	-0.277642	0.456717	BSU12620	xkdH	unknown	PBSX prophage
1817.55	2614.62	1555.07	1968.1	-0.277474	0.330008	BSU13850	pfeT	protection against toxic iron	Fe<sup>2+</sup> efflux pump, P<sub>1B4</sub>-type ATPase, protects the cell against iron intoxication
172.716	150.707	114.229	136.993	-0.276779	0.406226	BSU13540	ogt	DNA repair	O6-methylguanine DNA alkyltransferase
28.6369	15.6394	19.0381	7.65799	-0.276507	0.461478	BSU12619	ykzL	unknown	unknown PBSX prophage protein
962.914	1106.13	823.832	827.914	-0.276448	0.315625	BSU35490	degU	regulation of degradative enzymes, [SW|genetic competence], and other adaptive responses	two-component response regulator, regulation of degradative enzyme expression, [SW|genetic competence], [SW|biofilm formation], capsule biosynthesis (together with [[protein|SwrAA]]), non-phosphorylated DegU is required for swarming motility
717.711	897.131	595.375	689.219	-0.276288	0.331939	BSU24460	papA	degradation of proline-containing peptides	Xaa-Pro amino-peptidase
228.2	265.869	194.708	193.152	-0.276134	0.378455	BSU04210	ydaF	unknown	similar to acetyltransferase
165.557	135.067	112.498	120.826	-0.275928	0.411967	BSU40840	yyaJ	unknown	unknown
1336.98	1054.95	852.389	1055.95	-0.275301	0.329288	BSU29710	acuC	control of AcsA activity	protein deacetylase for the control of AcsA activity
209.407	102.367	141.921	97.0012	-0.274532	0.439156	BSU08160	yfjB	unknown	unknown
989.761	1663.46	770.179	1318.03	-0.274022	0.381164	BSU24780	yqgY	unknown	unknown
296.212	460.651	261.342	333.548	-0.273111	0.38491	BSU41040	spoIIIJ	membrane insertion of proteins and [SW|protein secretion]	Sec-independent membrane protein translocase, essential for [[protein|SigG]] activity at stage III, involved in the assembly of the [[protein|SpoIIIAH]]-[[protein|SpoIIQ]] complex
257.732	244.543	196.439	199.959	-0.273031	0.380619	BSU28820	ysdC	unknown	similar to endo-1,4-beta-glucanase
2593.42	4174.29	2451.59	2940.67	-0.272926	0.344615	BSU09670	dat	peptidoglycan precursor biosynthesis
164.662	204.734	135.863	152.309	-0.272884	0.405091	BSU35110	yvlC	resistance to nisin	similar to phage shock protein C, involved in resistance to nisin
1123.1	1107.55	774.506	1010.85	-0.271824	0.331605	BSU06640	yerI	unknown	unknown
50.1145	45.4963	40.6724	28.0793	-0.271762	0.479388	BSU06870	yesE	unknown	unknown
153.923	261.604	149.709	172.73	-0.271723	0.416526	BSU38570	licA	lichenan uptake and phosphorylation	lichenan-specific phosphotransferase system, EIIA component of the PTS
622.852	912.77	647.297	574.349	-0.271662	0.354451	BSU02890	yceC	unknown	similar to tellurium resistance protein
866.265	1363.47	716.526	1050.85	-0.27156	0.369459	BSU40550	ppaC	recovery of phosphate ions from pyrophosphate	inorganic pyrophosphatase
726.66	924.145	699.219	619.446	-0.271373	0.340134	BSU02940	yceH	unknown	similar to toxic anion resistance protein
102.914	86.7274	71.8257	73.1764	-0.270798	0.448625	BSU33870	yvbI	unknown	unknown
41.1655	52.6052	38.9416	28.0793	-0.270524	0.481995	BSU00220	yaaL	unknown	unknown
100.229	147.863	92.5946	97.8521	-0.270089	0.439052	BSU_misc_RNA_13	BSU_misc_RNA_13
93.9647	49.7616	58.8452	48.5006	-0.269052	0.473915	BSU30370	bceB	export of toxic peptides	primary bacitracin resistance determinant, ABC transporter (permease) for the export of bacitracin, plectasin, mersacidin and actagardine, sensory component of the Bce regulatory & detoxification system
26.847	35.544	23.365	18.7195	-0.268956	0.487747	BSU22019	ypzF	unknown	unknown
81.436	56.8704	51.9222	51.9042	-0.267933	0.472344	BSU_tRNA_47	trnS-Glu	translation
178.085	173.455	129.805	146.353	-0.267657	0.413713	BSU23620	yqkF	unknown	NADPH-dependent 4-Hydroxy-2,3-trans-nonenal reductase
181.665	203.312	141.921	160.818	-0.26751	0.409184	BSU12510	xre	regulation of PBSX prophage gene expression	transcriptional repressor (Xre family) of PBSX prophage genes
145.869	231.747	139.325	154.862	-0.267467	0.424032	BSU08740	ygzB	unknown	unknown
876.109	575.813	578.067	582.858	-0.26737	0.365487	BSU28140	hemD	heme biosynthesis	uroporphyrinogen-III synthase
680.125	955.423	617.009	690.921	-0.267337	0.356082	BSU02520	ycbJ	unknown	similar to macrolide 2-phosphotransferase
342.747	413.732	274.322	327.592	-0.267267	0.375754	BSU10200	yhfE	unknown	similar to aminopeptidase
930.698	1086.23	767.583	853.441	-0.26725	0.335609	BSU38190	galT	galactose utilization	galactose-1-phosphate uridylyltransferase
57.2737	109.476	58.8452	65.5184	-0.26719	0.471385	BSU23650	yqkC	unknown	unknown
119.917	75.3533	83.0755	66.3693	-0.267044	0.460578	BSU12410	bstD	unknown	bacillithiol S-transferase
236.254	442.168	224.996	306.32	-0.266992	0.416355	BSU35319	smiA	control of swarming motility	swarming motility inhibitor A, adaptor protein for [[protein|LonA]]-mediated degradation of [[protein|SwrA]]
254.152	317.053	206.823	245.907	-0.265852	0.393643	BSU35840	tagT	transfer of anionic cell wall polymers from lipid-linked precursors to peptidoglycan	phosphotransferase, attaches teichoic acid, teichuronic acid, or acidic capsular polysaccharide to cell wall peptidoglycan via phosphodiester linkage to N-acteylmuramic acid
299.792	166.346	157.497	208.468	-0.265773	0.428332	BSU35270	cccB	respiration	cytochrome c551, lipoprotein
96.6494	28.4352	54.5183	35.7373	-0.265623	0.491586	BSU38760	cydA	respiration	cytochrome bd ubiquinol oxidase (subunit I), high affinity terminal oxidase
1452.43	939.784	872.293	1045.74	-0.264955	0.36511	BSU25280	recO	DNA repair/ recombination	mediator of RecA binding to ssDNA, required for the formation of RecA DNA repair centers, required for efficient survival and replication restart after replication-transcription conflicts
53.6941	48.3399	42.4031	32.3337	-0.264392	0.489039	BSU28840	ysdA	unknown	unknown
105.598	105.21	80.4794	82.5361	-0.264121	0.452193	BSU38660	yxlF	unknown	similar to [SW|ABC transporter] (ATP-binding protein)
1003.18	1215.61	823.832	963.205	-0.264008	0.344005	BSU32110	yumC	redox reactions that involve ferredoxin and flavodoxin	ferredoxin/flavodoxin-NAD(P) oxidoreductase
188.824	305.679	154.036	233.143	-0.263768	0.428539	BSU40830	yyaK	unknown	unknown
537.836	567.283	463.838	424.593	-0.263304	0.358133	BSU06950	yesM	unknown	two-component sensor kinase
188.824	318.474	203.362	195.704	-0.263048	0.420505	BSU35100	yvlD	unknown	unknown
647.014	827.465	560.76	624.552	-0.262735	0.358864	BSU24490	yqhQ	survival of stress conditions	general stress protein, survival of stress conditions
17.0031	8.53056	8.6537	4.25444	-0.262722	0.443804	BSU12760	xkdW	unknown	PBSX prophage
465.349	686.71	439.608	482.453	-0.261599	0.380709	BSU35330	fliS	[[category|Motility and chemotaxis]]	chaperone for the export of flagellin
2634.59	3860.08	2325.25	2909.19	-0.261419	0.356701	BSU06710	swrC	unknown	similar to acriflavin resistance protein
3.57961	8.53056	1.73074	0	-0.259889	0.289665	BSU_tRNA_58	trnB-Arg	translation
2737.5	6865.68	5431.06	2048.94	-0.259594	0.455763	BSU_rRNA_5	rrnA-23S	translation	23S rRNA
398.231	617.044	393.743	418.637	-0.258951	0.393654	BSU17450	glnR	regulation of glutamine synthesis	transcriptional repressor ([SW|MerR family]) of the [[gene|glnR]]-[[gene|glnA ]]operon
460.874	835.995	469.896	564.99	-0.258029	0.407077	BSU41060	rpmH	translation	ribosomal protein
624.641	688.132	471.627	588.814	-0.257002	0.370993	BSU38920	pepT	peptide degradation	peptidase T (tripeptidase), zinc-dependent
100.229	83.8839	76.1526	66.3693	-0.256689	0.47465	BSU36510	nrgA	ammonium uptake	ammonium transporter, required at low ammonium concentration
8669.81	12609.6	8272.94	8993.89	-0.25652	0.35273	BSU35940	rbsA	ribose uptake	ribose [SW|ABC transporter] (ATP-binding protein)
357.961	336.957	271.726	287.6	-0.256507	0.391744	BSU33140	yvqJ	unknown	similar to to macrolide-efflux protein
107.388	49.7616	64.0374	55.3077	-0.256387	0.493989	BSU03750	yclJ	unknown	two-component response regulator (OmpR family), active under anaerobic conditions
109.178	109.476	84.8063	85.9397	-0.255908	0.46386	BSU24790	yqgX	unknown	unknown
242.518	172.033	167.882	162.52	-0.255468	0.432776	BSU08220	yfiC	unknown	similar to [SW|ABC transporter] (ATP-binding protein)
140.5	183.407	128.075	127.633	-0.254937	0.444887	BSU00530	spoVC	spore coat formation	general stress protein, peptidyl-tRNA hydrolase
301.582	489.086	298.553	333.548	-0.254589	0.415268	BSU40970	parA	forespore chromosome partitioning / negative regulation of [[category|Sporulation]] initiation	ATPase, centromere-like function involved in forespore chromosome partitioning / negative regulation of [[category|Sporulation]] initiation
825.994	972.484	706.142	754.738	-0.253673	0.362891	BSU14000	patA	biosynthesis of lysine and peptidoglycan	N-acetyl-L,L-diaminopimelate aminotransferase
108.283	213.264	112.498	137.844	-0.253671	0.468183	BSU06076	ydzW/3	unknown	putative phosphomannomutase, internal part of YdzW
48.3247	31.2787	25.0957	32.3337	-0.253349	0.513012	BSU35980	ywsA	unknown	unknown
1015.71	1572.47	957.099	1136.79	-0.25279	0.386008	BSU39820	htpG	chaperone	class III heat-shock protein (molecular chaperone)
36.691	36.9658	19.0381	33.1846	-0.252643	0.514806	BSU10730	yisI	control of sporulation initiation	Spo0A-P phosphatase, control of the phosphorelay
59.9584	32.7005	40.6724	27.2284	-0.25082	0.51612	BSU18390	yoeC	unknown	unknown
145.869	89.5709	102.979	81.6852	-0.250661	0.479902	BSU27670	spoVB	spore cortex peptidoglycan synthesis	MurJ family lipid II flippase, spore cortex peptidoglycan synthesis
549.47	699.506	471.627	541.165	-0.250588	0.387409	BSU30320	leuS	translation	Leu-tRNA synthetase
1232.28	1872.46	1253.92	1267.82	-0.250545	0.381302	BSU36190	ywqJ	unknown	putative toxin
342.747	985.28	313.264	721.553	-0.250338	0.481266	BSU31930	ald	alanine utilization	L-alanine dehydrogenase
4.47451	7.1088	1.73074	0.850888	-0.25002	0.337521	BSU40579	yyzL	unknown	unknown, putative pseudogene
414.339	426.528	297.687	382.9	-0.249854	0.402269	BSU27020	yraA	detoxification of methylglyoxal	general stress protein, degradation of damaged thiol-containing proteins, glyoxalase III-like enzyme
99.3341	98.1015	77.0179	77.4308	-0.249509	0.481159	BSU31670	yuxO	unknown	similar to thioesterase
78.7513	49.7616	60.5759	36.5882	-0.249282	0.510741	BSU34170	ganR	regulation of galactan utilization	transcriptional repressor of the galactan utilization operon
95.7545	113.741	83.9409	79.9835	-0.249052	0.479683	BSU31580	maeN	malate uptake	Na+/malate symporter
139.605	153.55	135.863	96.1503	-0.248805	0.464884	BSU_misc_RNA_12	BSU_misc_RNA_12
31.3216	61.1357	34.6148	32.3337	-0.24879	0.519348	BSU01889	ybzH	unknown	putative transcriptional regulator ([SW|ArsR family])
29.5318	11.3741	15.5767	10.2107	-0.248558	0.505717	BSU21290	yomN	unknown	unknown
650.593	764.907	482.876	667.096	-0.247786	0.396396	BSU00620	divIC	septum formation	cell-division initiation protein (septum formation), component of septosome (with [[protein|DivIB]])
349.012	201.89	164.42	274.837	-0.247683	0.461317	BSU21450	yolJ	biosynthesis of the antimicrobial peptide sublancin	sublancin S-glycosyltransferase
16.1082	31.2787	13.8459	17.0178	-0.246509	0.518101	BSU26050	txpA	toxin	toxic peptide, eliminates defective cells from developing biofilms
270.26	159.237	174.805	169.327	-0.246481	0.457641	BSU03760	yclK	unknown	two-component sensor kinase
141.394	133.646	100.383	118.273	-0.24631	0.467768	BSU25580	comEB	genetic compentence	late competence protein required for DNA binding and uptake
197.773	248.808	166.151	192.301	-0.246116	0.442125	BSU31760	pncA	unknown	putative nicotinamidase
113.653	118.006	100.383	82.5361	-0.245577	0.48007	BSU03460	hxlA	ribulose monophosphate pathway for formaldehyde fixation	3-hexulose-6-phosphate synthase
226.41	189.094	156.632	177.836	-0.24556	0.445166	BSU17110	pksD	polyketide synthesis	involved in polyketide synthesis
45.64	34.1223	30.2879	28.0793	-0.245392	0.525839	BSU05810	gmuB	glucomannan uptake and phosphorylation	glucomannan-specific phosphotransferase system, EIIB component of the PTS
3044.46	6026.84	3389.65	3965.14	-0.245219	0.419083	BSU24070	buk	utilization of branched-chain keto acids	butyrate kinase
889.532	1081.96	809.986	803.238	-0.244904	0.378537	BSU25490	hrcA	regulation of chaperone gene expression	transcriptional repressor of class I heat-shock genes
32.2165	41.2311	32.8841	19.5704	-0.244816	0.527929	BSU21220	yomU	unknown	unknown
1182.17	2229.32	1096.42	1659.23	-0.244771	0.432665	BSU29750	aroA	biosynthesis of aromatic amino acids	3-deoxy-D-arabino-heptulosonate 7-phosphate synthase / chorismate mutase-isozyme 3
362.435	430.794	257.88	383.75	-0.244605	0.428224	BSU34790	trxB	keeps TrxA|thioredoxin in the reduced state	thioredoxin reductase (NADPH)
126.181	126.537	115.094	85.0888	-0.244602	0.478992	BSU36300	glcR	unknown	transcriptional repressor ([SW|DeoR family])
320.375	412.311	308.072	285.898	-0.244539	0.419013	BSU36170	ywqL	DNA repair	endonuclease V
147.659	79.6186	108.171	69.7728	-0.244424	0.500262	BSU27030	sacC	degradation of levan to fructose	levanase
706.077	858.744	597.971	680.71	-0.244331	0.388846	BSU38600	licR	regulation of lichenan utilization	transcriptional activator of the licB-licC-licA-licH operon
845.682	1249.73	771.91	935.977	-0.243895	0.402513	BSU14010	cheV	control of CheA activity	modulation of CheA activity in response to attractants
246.098	206.155	167.016	198.257	-0.243281	0.445482	BSU36770	spoIIT	control of [[protein|SigE]] processing and activation	co-activator (with [[protein|SpoIIR]]) for triggering [[protein|SpoIIGA]]-dependent processing of [[protein|SigE]]
102.914	108.054	77.0179	89.3432	-0.243103	0.48936	BSU14990	ylbF	control of [[protein|Rny|RNase Y]] activity, see [SW|Targets of the Y complex]	subunit of the regulatory iron-sulfur containing [[protein|YmcA]]-[[protein|YlbF]]-[[protein|YaaT]] complex, required for [[protein|Rny|RNase Y]] dependent maturation of polycistronic mRNAs, antagonist of biofilm repression by [[protein|SinR]], control of the [SW|phosphorelay]
82.3309	83.8839	69.2296	60.413	-0.242729	0.503295	BSU23830	yqjL	resistence against paraquat	general stress protein, putative hydrolase involved in oxidative stress resistance, important for survival at low temperature
264.891	329.849	209.42	271.433	-0.242652	0.437291	BSU26780	bstE	unknown	bacillithiol S-transferase
1058.67	1023.67	809.986	900.239	-0.242483	0.376883	BSU34760	yvcK	localization of [[protein|PonA|PBP1]]	essential for growth under gluconeogenetic conditions, control of cell shape, required for correct localization of [[protein|PonA|PBP1]]
12.5286	12.7958	8.6537	5.10533	-0.241875	0.486386	BSU_tRNA_30	trnD-Ser	translation
87.7004	78.1968	70.095	59.5622	-0.241651	0.505814	BSU32970	yusY	unknown	similar to oligoendopeptidase, inactive pseudogene
44.7451	72.5098	39.807	48.5006	-0.241137	0.525409	BSU19230	azoR1	quinone detoxification	azoreductase, involved in quinone detoxification
49.2196	21.3264	26.8265	23.8249	-0.240416	0.535329	BSU23940	yqjB	unknown	putative sporulation-specific L,D-transpeptidase
202.248	206.155	181.728	148.055	-0.240195	0.455591	BSU39090	yxiP	unknown	unknown
68.0125	127.958	64.0374	87.6415	-0.239981	0.512298	BSU08029	yfzA	unknown	unknown
23.2674	22.7482	13.8459	17.0178	-0.239866	0.530643	BSU17470	ynxB	unknown	unknown
74.2768	81.0404	57.9798	62.9657	-0.239782	0.511843	BSU32770	yusE	unknown	similar to thioredoxin
236.254	363.971	237.111	248.459	-0.23851	0.451092	BSU30020	ytzE	unknown	similar to transcriptional regulator (DeoR family)
151.238	136.489	134.998	95.2995	-0.23815	0.485151	BSU39050	katE	detoxification (degradation) of hydrogen peroxide	catalase, general stress protein
129.761	251.652	116.825	185.494	-0.236771	0.497185	BSU27400	yrzL	unknown	unknown
278.314	383.875	244.034	294.407	-0.236615	0.445943	BSU07440	yfmK	unknown	unknown
180.77	162.081	139.325	137.844	-0.2365	0.47068	BSU34100	rsbQ	control of SigB activity	alpha/beta hydrolase, required for RsbP activation
356.171	354.018	319.322	262.073	-0.235414	0.434389	BSU06290	yeaA	unknown	unknown
1002.29	1490.01	932.869	1116.37	-0.234343	0.418067	BSU31350	pgi	enzyme in glycolysis / gluconeogenesis	glucose 6-phosphate isomerase, glycolytic / gluconeogenic enzyme
1063.14	1443.09	907.773	1155.51	-0.234316	0.412799	BSU14240	rok	regulation of genetic competence	repressor of comK, nucleoid associated protein that serves to help repress expression of A T-rich genes, many of which appear to have been acquired by horizontal gene transfer
58.1686	56.8704	38.9416	49.3515	-0.234239	0.535315	BSU02110	ybyB	survival of ethanol stress	general stress protein, survival of ethanol stress
206.722	248.808	177.401	193.152	-0.233031	0.46264	BSU09200	yhcS	anchoring of proteins to the cell wall	sortase
82.3309	49.7616	60.5759	41.6935	-0.232771	0.537203	BSU15480	pyrP	uracil transport in/out via proton symport	uracil permease
93.0698	82.4621	64.0374	74.8781	-0.232485	0.518923	BSU25590	comEA	genetic competence	membrane DNA receptor, plays an important role in the transfer of transforming DNA into the DNA channel and in controlling the rate of DNA uptake
2210.41	3680.94	2298.42	2554.37	-0.232279	0.423387	BSU16100	sucD	TCA cycle	succinyl-CoA synthetase (alpha subunit)
448.346	476.29	384.224	377.794	-0.231761	0.424548	BSU29190	pfkA	catabolic enzyme in glycolysis	phosphofructokinase, glycolytic enzyme
29.5318	51.1834	31.1533	28.0793	-0.231141	0.550556	BSU11139	yizC	unknown	unknown
181.665	167.768	145.382	138.695	-0.230717	0.480044	BSU35450	comFC	compentence	late competence gene
281.894	331.27	233.65	268.881	-0.230332	0.452265	BSU05620	ydgF	unknown	similar to amino acid permease
47.4298	66.8228	39.807	47.6497	-0.229803	0.544385	BSU03870	ycnE	unknown	unknown
152.133	147.863	131.536	111.466	-0.229168	0.493553	BSU06490	purF	purine biosynthesis	glutamine phosphoribosyldiphosphate amidotransferase
223.725	324.161	200.766	245.907	-0.228721	0.472932	BSU21680	msrB	regeneration of methionine and restoration of protein function after oxidative damage	peptide methionine sulfoxide reductase
260.416	157.815	173.074	167.625	-0.228665	0.489992	BSU08210	yfiB	unknown	similar to [SW|ABC transporter] (ATP-binding protein)
182.56	197.625	163.555	146.353	-0.228125	0.480603	BSU33960	araE	uptake of arabinose, galactose and xylose	L-arabinose permease (proton symporter)
170.926	172.033	152.305	126.782	-0.227534	0.488959	BSU07500	fecE	iron uptake	iron/citrate ABC transporter (permease)
441.187	621.309	421.435	454.374	-0.227442	0.443745	BSU35440	yvyF	unknown	similar to flagellar protein
1115.94	1235.51	848.928	1102.75	-0.227201	0.416949	BSU37330	argS	translation	arginyl-tRNA synthetase, universally conserved protein
36.691	42.6528	30.2879	28.9302	-0.226903	0.557244	BSU30570	ytmB	unknown	unknown
635.38	1215.61	730.372	789.624	-0.226718	0.462598	BSU16230	fliH	movement and chemotaxis	flagellar assembly protein, negative regulator of the FliI ATPase
94.8596	92.4145	61.4413	87.6415	-0.226327	0.52917	BSU08560	yfhJ	unknown	unknown
139.605	110.897	108.171	94.4486	-0.225613	0.51288	BSU26930	yraI	unknown	unknown
261.311	298.57	229.323	231.442	-0.225148	0.46414	BSU18160	xynD	arabinoxylan degradation	arabinoxylan arabinofuranohydrolase
100.229	96.6797	78.7487	79.1326	-0.225081	0.5247	BSU37660	pta	overflow metabolism	phosphotransacetylase
144.079	130.802	116.825	106.361	-0.224893	0.506182	BSU38650	yxlG	unknown	similar to ABC transporter (membrane protein)
239.834	422.263	235.381	304.618	-0.224835	0.487827	BSU05120	cspC	RNA chaperone	cold shock protein
1079.25	1497.11	1105.94	1034.68	-0.22466	0.425727	BSU02900	yceD	required for survival of ethanol stress	general stress protein, similar to tellurium resistance protein
496.67	789.077	449.127	610.087	-0.223901	0.465015	BSU29490	tpx	unknown	probable thiol peroxidase
175.401	163.502	135.863	141.247	-0.223521	0.495374	BSU39100	yxiO	unknown	unknown
191.509	467.759	227.592	304.618	-0.223466	0.514003	BSU39190	yxiG	unknown	unknown
57.2737	55.4487	47.5953	39.9917	-0.223233	0.554869	BSU40540	hypR	control of the nitroreductase gene [[gene|hypO]] in response to disulfide stress (diamide, NaOCl)	[SW|MarR family|MarR/DUF24 family] transcription regulator, positively controls the nitroreductase gene [[gene|hypO]] in response to disulfide stress
64881.3	80372.1	54968.3	66464.6	-0.222681	0.405655	BSU40100	ahpF	resistance against peroxide stres	alkyl hydroperoxide reductase (large subunit) / NADH dehydrogenase
547.68	833.152	478.55	661.991	-0.222302	0.464127	BSU40900	ssbA	[[category|DNA replication]], [[category|DNA repair/ recombination]]	single-strand DNA-binding protein, part of the [SW|replisome], promoter of [[protein|RecA ]]DNA repair center assembly, required to internalize and to recombine ssDNA with homologous resident duplex
652.383	932.675	607.49	707.939	-0.2219	0.44704	BSU16190	flgC	movement and chemotaxis	flagellar basal-body rod protein
480.562	624.153	405.859	509.682	-0.221867	0.453386	BSU00310	holB	[[category|DNA replication]]	DNA polymerase III (delta subunit), part of the clamp-loader complex and the [SW|replisome]
788.408	1180.06	687.969	942.784	-0.221836	0.455963	BSU22960	gudB	glutamate utilization, control of [[protein|GltC]] activity	glutamate dehydrogenase, trigger enzyme
383.913	527.473	388.551	365.882	-0.221482	0.458938	BSU28750	araN	uptake of Î±-1,5-arabinooligosaccharides	[SW|ABC transporter] for the uptake of Î±-1,5-arabinooligosaccharides, at least up to four L-arabinosyl units (sugar-binding protein)
240.729	348.331	231.054	253.565	-0.220783	0.482321	BSU18460	gltC	positive regulation of the glutamate synthase operon ([[gene|gltA]]-[[gene|gltB]])	Transcriptional regulator of the [[gene|gltA]]-[[gene|gltB ]]operon. Activates expression of the operon in the absence of arginine
136.92	153.55	107.306	129.335	-0.21988	0.514035	BSU16890	ymfK/1	unknwon	part of the ymfK pseudogene
58.1686	62.5575	52.7876	41.6935	-0.219533	0.559333	BSU07760	yfkT	germination	general stress protein, part of the YfkQ-YfkR-YfkT germinant receptor of unknown specificity
4180.98	6514.51	3712.44	5190.42	-0.219519	0.451018	BSU00690	ftsH	cell division, sporulation initiation	ATP-dependent metalloprotease
5796.28	9431.96	6264.41	6437.82	-0.219508	0.440756	BSU29120	mdh	TCA cycle	malate dehydrogenase
102.019	100.945	80.4794	83.387	-0.219124	0.533894	BSU03660	yclE	unknown	similar to prolyl aminopeptidase
1085.52	1212.76	913.831	1010	-0.218741	0.424825	BSU28560	lcfA	fatty acid degradation	long chain acyl-CoA synthetase, involved in surfactin production
446.556	410.889	373.84	340.355	-0.218696	0.4559	BSU34780	yvcI	unknown	Nudix hydrolase
124.391	69.6663	70.095	85.9397	-0.217532	0.549649	BSU21440	bdbB	oxidative folding of proteins	thiol-disulfide oxidoreductase
117.232	82.4621	85.6716	75.729	-0.217509	0.542251	BSU37340	ywiB	unknown	unknown
193.299	172.033	166.151	134.44	-0.217471	0.506212	BSU06960	yesN	unknown	two-component response regulator
29.5318	24.1699	21.6342	17.0178	-0.217338	0.573712	BSU14420	ykoA	unknown	unknown
128.866	146.441	108.171	116.572	-0.216686	0.521765	BSU23640	yqkD	unknown	unknown
80.5411	150.707	108.171	76.5799	-0.216498	0.548157	BSU00560	spoVT	regulation of forespore gene expression	transcription activator and repressor of [[protein|SigG]]-dependent genes
41.1655	36.9658	32.0187	27.2284	-0.216474	0.575655	BSU24590	yqhG	unknown	unknown
139.605	99.5233	100.383	94.4486	-0.216341	0.534518	BSU06440	purB	purine biosynthesis	adenylsuccinate lyase
32.2165	49.7616	29.4226	32.3337	-0.216308	0.575848	BSU24920	yqgL	unknown	unknown
82.3309	29.857	36.3455	50.2024	-0.216138	0.574972	BSU21460	bdbA	oxidative folding of proteins	thiol-disulfide oxidoreductase
43.8502	85.3056	47.5953	52.7551	-0.215496	0.56904	BSU19680	yozE	unknown	unknown
159.292	210.421	153.17	150.607	-0.215051	0.511524	BSU07330	yfnB	unknown	putative [SW|HAD superfamily] phosphatase
94.8596	72.5098	64.9027	69.7728	-0.214979	0.55379	BSU12810	xlyA	PBSX prophage-mediated lysis	N-acetylmuramoyl-L-alanine amidase, required for the formation of membrane vesicles in a sub-population of cells
1200.06	1586.69	986.522	1345.25	-0.214502	0.454807	BSU28500	trxA	protection of proteins against oxidative damage	thioredoxin, antioxidative action by facilitating the reduction of other proteins by cysteine thiol-disulfide exchange, important for the prevention of protein aggregation during severe heat stress
450.136	484.82	331.437	448.418	-0.214253	0.471868	BSU05580	ydgC	unknown	unknown
176.296	190.516	151.44	151.458	-0.213285	0.510398	BSU14230	ahpT	protection of proteins against oxidative damage	thiol disulfide oxidoreductase, reduces [[protein|AhpA]]
178.98	227.482	154.901	180.388	-0.213177	0.510325	BSU38540	dltE	biosynthesis of teichoic acid	D-alanine transfer from undecaprenol-phosphate to the poly(glycerophosphate) chain, alanylation of teichoic acid provides some resistance against positively charged antimicrobial peptides
51.9043	55.4487	41.5378	42.5444	-0.212649	0.574937	BSU07550	yflT	survival of ethanol stress	general stress protein, survival of ethanol stress
13.4235	19.9047	12.9805	8.50888	-0.212167	0.564051	BSU21140	yonC	unknown	unknown
261.311	311.366	250.092	226.336	-0.212027	0.491484	BSU28740	araP	uptake of Î±-1,5-arabinooligosaccharides	[SW|ABC transporter] for the uptake of Î±-1,5-arabinooligosaccharides, at least up to four L-arabinosyl units (integral membrane protein)
92.1749	132.224	85.6716	96.1503	-0.211803	0.547331	BSU04550	ydbP	unknown	similar to thioredoxin
524.412	710.88	483.742	550.525	-0.210923	0.471015	BSU09560	cueR	regulation of the copZ-copA operon	transcriptional regulator (MerR family) of the copZ-copA operon
25.0572	19.9047	14.7113	17.0178	-0.210822	0.581403	BSU24680	comGF	genetic competence, DNA uptake	DNA transport machinery
14.3184	2.84352	6.05759	1.70178	-0.209428	0.485264	BSU_rRNA_24	rrnH-5S	translation	5S rRNA
107.388	96.6797	73.5564	92.7468	-0.209279	0.55413	BSU32380	yunE	unknown	unknown
289.053	373.923	270.861	282.495	-0.209098	0.49323	BSU21690	msrA	regeneration of methionine and restoration of protein function after oxidative damage	peptide methionine sulfoxide reductase
81.436	66.8228	73.5564	45.0971	-0.209045	0.573752	BSU06880	yesF	unknown	unknown
68.0125	88.1492	57.9798	67.2201	-0.208895	0.56847	BSU32740	metP	methionine uptake	methionine [SW|ABC transporter], permease
102.914	120.85	87.4024	95.2995	-0.208728	0.549132	BSU38070	sacT	regulation of sucrose utilization	transcriptional antiterminator for the sacP-sacA-ywdA operon
2834.15	1916.53	1930.64	2074.46	-0.208349	0.459337	BSU28130	hemB	heme biosynthesis	porphobilinogen synthase
173.611	254.495	128.94	222.933	-0.207944	0.53886	BSU40140	yydJ	control of [[protein|LiaR]]-[[protein|LiaS]] activity	[SW|ABC transporter], permease, export of the mature [[protein|YydF]] epipeptide
356.171	527.473	365.186	373.54	-0.207684	0.49364	BSU36210	ywqH	unknown	unknown
1420.21	1408.96	1092.96	1298.46	-0.207593	0.446045	BSU18340	ppsA	production of the antibacterial compound plipastatin	plipastatin synthetase
8.05411	7.1088	4.32685	2.55266	-0.207324	0.492153	BSU_tRNA_4	trnY-Lys	translation
580.791	837.417	527.876	661.991	-0.207074	0.484536	BSU04090	pxpC	detoxification of 5-oxoproline, control of the [SW|phosphorelay], initiation of [SW|sporulation]	subunit of ATP-dependent 5-oxoprolinase, antagonist of [[protein|PxpB]], control of the [SW|phosphorelay]
762.456	1043.57	654.22	863.651	-0.207013	0.478236	BSU35650	tagU	transfer of anionic cell wall polymers from lipid-linked precursors to peptidoglycan	phosphotransferase, attaches teichoic acid, teichuronic acid, or acidic capsular polysaccharide to cell wall peptidoglycan via phosphodiester linkage to N-acteylmuramic acid
179.875	263.026	176.535	190.599	-0.206657	0.523737	BSU35990	ywrO	unknown	similar to NAD(P)H oxidoreductase
898.481	1393.33	864.505	1061.91	-0.206113	0.482882	BSU00920	gltX	translation	glutamyl-tRNA synthetase, universally conserved protein
242.518	435.059	275.188	287.6	-0.205876	0.521488	BSU36660	ureA	utilization of urea as alternative nitrogen source	urease (gamma subunit)
42.0604	18.4829	27.6918	17.0178	-0.2058	0.59428	BSU06510	purN	purine biosynthesis	phosphoribosylglycinamide formyltransferase, irreversible
22.3725	38.3875	19.0381	25.5266	-0.205654	0.595457	BSU36269	ywzD	unknown	unknown
261.311	294.304	233.65	231.442	-0.205643	0.503364	BSU40920	yyaF	unknown	GTP-binding protein/ GTPase
125.286	159.237	124.613	109.765	-0.205643	0.543774	BSU23560	mleN	malate uptake	malate-H+/Na+-lactate antiporter
1053.3	1636.45	1026.33	1237.19	-0.205596	0.480998	BSU16680	rpsO	translation	ribosomal protein
143.184	208.999	145.382	145.502	-0.205575	0.536516	BSU17250	ymaE	unknown	unknown
85.0157	71.088	70.9603	55.3077	-0.205541	0.57468	BSU02880	yceB	unknown	similar to monooxygenase
17.898	8.53056	6.92296	9.35977	-0.205496	0.559108	BSU12749	xkzA	unknown	unknown PBSX prophage protein
329.324	440.746	279.515	365.031	-0.205089	0.504132	BSU11110	yitS	unknown	unknown
7.15921	5.68704	2.59611	2.55266	-0.20455	0.472348	BSU26120	yqbG	unknown	unknown
151.238	355.44	199.035	216.976	-0.204128	0.552085	BSU39170	yxzG	unknown	unknown
272.945	302.835	221.535	261.223	-0.203681	0.508017	BSU00750	pabA	biosynthesis of folate and tryptophan	para-aminobenzoate synthase (subunit B)/ anthranilate synthase (subunit II)
176.296	291.461	201.631	186.344	-0.203575	0.53433	BSU06210	ydjI	unknown	unknown
500.25	826.043	422.301	685.816	-0.203329	0.519931	BSU33790	sdpR	regulation of protection against [[protein|SdpC]]	transcriptional repressor ([SW|ArsR family]) of the [[gene|sdpR]]-[[gene|sdpI ]]operon
313.216	396.671	290.764	305.469	-0.203185	0.501396	BSU00270	yaaO	control of [[protein|Efp]] modification	similar to arginine decarboxylase, affects the level of [[protein|Efp]] modification
96.6494	234.591	120.286	148.905	-0.203159	0.568663	BSU21330	yomK	unknown	unknown
471.613	389.562	335.764	390.558	-0.203065	0.493789	BSU30500	ytpB	C35 terpenoid biosynthesis	tetraprenyl-beta-curcumene synthase, catalyzes the first committed step in C35 terpenoid biosynthesis, salt stress protein
42.0604	29.857	32.0187	22.974	-0.202965	0.600681	BSU24760	rsbRD	control of [[protein|SigB]] activity	probably part of the [SW|stressosome], negative regulator of [[protein|SigB]] activity
5.36941	4.26528	0.86537	1.70178	-0.202954	0.414258	BSU05409	ydzQ	unknown	unknown
30.4267	45.4963	35.4802	22.1231	-0.202536	0.601369	BSU09760	yheE	unknown	unknown
161.082	167.768	134.998	138.695	-0.202391	0.537992	BSU11010	yitJ	methionine biosynthesis, tetrahydrofolate interconversion	Bifunctional homocysteine S-methyltransferase/5,10-methylenetetrahydrofolate reductase
187.929	220.373	179.132	161.669	-0.202186	0.528661	BSU28770	araL	detoxification of accidental accumulation of phosphorylated metabolites	sugar phosphate phosphatase, L-arabinose operon
63.538	38.3875	41.5378	39.1408	-0.201872	0.597746	BSU08380	yfiS	unknown	similar to multidrug resistance protein
15.2133	1.42176	6.05759	0.850888	-0.201636	0.479197	BSU21240	yomS	unknown	similar to phage-related lytic exoenzyme
404.496	560.174	397.205	415.233	-0.201621	0.49832	BSU28700	ysfE	unknown	unknown
443.871	425.106	393.743	340.355	-0.20156	0.492104	BSU03440	tlpC	control of chemotaxis	membrane-bound chemotaxis receptor, methyl-accepting chemotaxis protein
74.2768	172.033	106.441	92.7468	-0.201458	0.578409	BSU10230	yhfH	unknown	unknown
342.747	417.998	301.149	339.504	-0.201306	0.501897	BSU22080	ypwA	unknown	carboxypeptidase, metalloprotease
89.4902	130.802	79.614	100.405	-0.201117	0.570154	BSU06650	sapB	unknown	a specific mutant activates alkaline phosphatase during sporulation independently of SigF and SigE
464.454	644.058	432.685	502.024	-0.200899	0.497808	BSU15380	ylmE	control of the CoA pool	enzyme involved in controlling the availability of coenzyme A
179.875	297.148	165.286	230.591	-0.200858	0.544841	BSU07460	yfmI	unknown	similar to macrolide-efflux transporter
312.321	231.747	242.304	215.275	-0.200483	0.523086	BSU38470	ywaD	unknown	double-zinc aminopeptidase
87.7004	62.5575	68.3642	53.6059	-0.200466	0.587111	BSU09900	yhaP	unknown	similar to ABC transporter (membrane protein)
631.801	624.153	475.953	587.964	-0.200446	0.484075	BSU33420	nhaK	monovalent cation export	cation/H antiporter
158.398	206.155	149.709	154.011	-0.199816	0.541814	BSU10990	yitH	unknown	unknown
3221.65	5324.49	3583.5	3657.97	-0.199449	0.487619	BSU24060	lpdV	utilization of branched-chain keto acids	2-oxoisovalerate dehydrogenase (E3 subunit, dihydrolipoamide dehydrogenase)
309.636	473.446	318.456	339.504	-0.199437	0.517748	BSU32160	sufA	assembly of Fe-S clusters	Fe-S carrier protein
859.106	975.328	733.834	824.51	-0.199267	0.473551	BSU16845	ymfF	unknown	unknown
47.4298	24.1699	29.4226	25.5266	-0.199171	0.607652	BSU40022	yxaC	unknown	holin-like auxilary protein
87.7004	113.741	65.7681	98.703	-0.199092	0.578955	BSU05850	gmuR	regulation of glucomannan utilization	transcriptional repressor (GntR family) of the gmuB-gmuA-gmuC-gmuD-gmuR-gmuE-gmuF-gmuG operon
102.019	42.6528	70.095	45.9479	-0.199066	0.59995	BSU06370	pbuG	hypoxanthine and guanine uptake	hypoxanthin/ guanine permease
11.6337	11.3741	7.78833	5.95622	-0.198863	0.56336	BSU_tRNA_51	trnS-Leu2	translation
22.3725	19.9047	17.3074	12.7633	-0.198733	0.60147	BSU05099	ydzM	unknown	unknown
1430.05	1526.97	1259.98	1259.31	-0.198718	0.459826	BSU36400	flhO	motility and chemotaxis	flagellar basal-body rod protein, required for hook assembly
54.589	48.3399	48.4607	33.1846	-0.198638	0.602698	BSU15320	sigE	transcription of [SW|sporulation ]genes (early mother cell)	[SW|RNA polymerase ][SW|sporulation ]mother cell-specific (early) [SW|sigma factor ]SigE
2945.12	3743.5	2569.28	3122.76	-0.198633	0.467896	BSU11540	pepF	protein degradation	oligoendopeptidase, inhibits sporulation upon overexpression
444.766	635.527	398.07	513.085	-0.198485	0.510465	BSU39080	licT	control of beta-glucan and beta-glucoside utilization	transcriptional antiterminator of the [[gene|bglP]]-[[gene|bglH]]-[[gene|yxiE ]]operon and the [[gene|bglS ]]gene
169.136	132.224	134.132	117.423	-0.197846	0.556113	BSU36450	ywoG	unknown	similar to antibiotic resistance protein
15.2133	1.42176	3.46148	4.25444	-0.19779	0.504697	BSU_rRNA_15	rrnI-5S	translation	5S rRNA
76.0666	99.5233	69.2296	74.0273	-0.197762	0.583513	BSU38229	slrA	control of motility and biofilm formation	negative regulator of the [SW|fla-che operon], anti-repressor, antagonist [[protein|SinR]] for the repression of the [[gene|epsA]]â†’[[gene|epsO]] and [[gene|tapA]]-[[gene|sipW]]-[[gene|tasA]] operons
221.041	1431.71	543.452	519.042	-0.197397	0.582794	BSU07610	citM	uptake of citrate and magnesium	Mg<sup>2+</sup>-citrate transporter
16.1082	17.0611	12.9805	9.35977	-0.197356	0.593279	BSU_misc_RNA_11	Thi-box	control of thiC expression	Thi-box controlling thiC expression
356.171	423.685	322.783	336.952	-0.197078	0.507293	BSU10750	yisK	control of cell division	modulator of Mbl activity, similar to 5-oxo-1,2,5-tricarboxilic-3-penten acid decarboxylase
187.929	332.692	183.458	250.161	-0.196834	0.552838	BSU40910	rpsF	translation	ribosomal protein
108.283	115.163	103.844	80.8344	-0.196607	0.573622	BSU_misc_RNA_62	BSU_misc_RNA_62
24.1623	31.2787	20.7689	20.4213	-0.196559	0.611513	BSU14310	moaD	nitrate respiration	molybdopterin synthase (small subunit)
39.3757	44.0746	34.6148	30.632	-0.196048	0.611078	BSU12110	yjfA	unknown	unknown
661.332	881.492	551.241	756.439	-0.195868	0.506252	BSU37680	bacG	biosynthesis of the antibiotic bacilysin	short chain reductase involved in bacilysin synthesis
236.254	410.889	282.111	260.372	-0.195784	0.541445	BSU33090	liaS	control of [[protein|LiaR ]]activity in response to bacitracin	two-component sensor kinase/phosphatase, response to bacitracin
47.4298	54.0269	38.0763	42.5444	-0.195691	0.607415	BSU20999	yoyJ	unknown	toxin (weakly active)
1549.07	1889.52	1401.9	1532.45	-0.195415	0.473288	BSU11840	yjcF	unknown	similar to GCN5-related N-acetyltransferase
258.627	373.923	248.361	284.197	-0.195329	0.531658	BSU11270	yjzD	unknown	unknown
78.7513	139.333	83.9409	94.4486	-0.195161	0.585872	BSU00780	folB	biosynthesis of folate	dihydroneopterin aldolase
107.388	100.945	76.1526	96.1503	-0.194916	0.580096	BSU03290	nasE	utilization of nitrite as nitrogen source	assimilatory nitrite reductase (subunit)
385.703	541.691	355.667	428.848	-0.194747	0.51882	BSU38500	dltA	biosynthesis of teichoic acid	D-alanyl-D-alanine carrier protein ligase, alanylation of teichoic acid provides some resistance against positively charged antimicrobial peptides
449.241	730.785	418.839	576.902	-0.194529	0.529733	BSU07480	yfmG	unknown	unknown
361.54	365.393	275.188	341.206	-0.194121	0.518287	BSU13860	papB	degradation of proline-containing peptides	Xaa-Pro amino-peptidase
20.5827	25.5917	13.8459	19.5704	-0.194048	0.612467	BSU29570	sspA	protection of spore DNA	small acid-soluble spore protein (major alpha-type SASP)
349.012	493.351	333.167	379.496	-0.193933	0.522392	BSU22590	ypiA	unknown	unknown
36.691	18.4829	24.2304	17.0178	-0.193841	0.61537	BSU06400	yebE	unknown	unknown
224.62	369.658	243.169	256.117	-0.193683	0.544618	BSU11120	yitT	protection against paraquat stress	general stress protein, required for protection against paraquat stress
494.881	557.33	441.339	454.374	-0.193497	0.500958	BSU29230	dnaE	[[category|DNA replication]](lagging strand)	lagging strand DNA polymerase III (alpha subunit), part of the [SW|replisome]
288.158	325.583	244.034	275.688	-0.193242	0.52597	BSU17100	pksC	polyketide (bacillaene) synthesis	bacillaene synthase trans-acting acyltransferase
16.1082	19.9047	13.8459	11.0615	-0.193094	0.605627	BSU31380	yuzA	unknown	general stress protein
97.5443	55.4487	61.4413	63.8166	-0.192516	0.603533	BSU08120	yfjF	unknown	unknown
193.299	223.216	177.401	173.581	-0.192446	0.546338	BSU13300	mgtE	magnesium uptake	primary magnesium transporter
304.267	409.467	260.476	342.908	-0.192387	0.534126	BSU27300	yrrS	unknown	sporulation protein
88.5953	130.802	85.6716	95.2995	-0.192302	0.586086	BSU33590	yvaG	unknown	similar to 3-oxoacyl- acyl-carrier protein reductase
78.7513	112.319	80.4794	76.5799	-0.191862	0.592196	BSU32300	yutE	unknown	unknown
171.821	427.95	186.055	310.574	-0.19153	0.583847	BSU21590	yokH	unknown	unknown
165.557	211.842	127.209	188.897	-0.191231	0.565886	BSU25160	ispH	MEP pathway of isoprenoid biosynthesis	(E)-4-hydroxy-3-methylbut-2-enyl diphosphate reductase, 7th step in the MEP pathway of isoprenoid biosynthesis
25.9521	51.1834	31.1533	28.0793	-0.191078	0.622083	BSU26770	yrdB	unknown	unknown
238.939	375.345	257.88	260.372	-0.190847	0.545991	BSU36200	ywqI	unknown	unknown
20.5827	36.9658	21.6342	21.2722	-0.190722	0.622073	BSU21210	yomV	unknown	unknown
553.944	410.889	389.416	433.102	-0.190681	0.52093	BSU04260	topB	control of DNA recombination, maintenance of genomic stability	DNA topoisomerase III, decatenase
603.164	672.493	513.164	576.902	-0.190106	0.503477	BSU25070	ispG	MEP pathway of isoprenoid biosynthesis	similar to peptidoglycan acetylation, 1-hydroxy-2-methyl-2-(E)-butenyl-4-diphosphate synthase, 6th step in the MEP pathway of isoprenoid biosynthesis
872.529	592.874	567.683	683.263	-0.189427	0.521406	BSU12290	ndh	respiration	NADH dehydrogenase (Menaquinone 7 & no proton)
3823.02	7636.28	5478.66	4258.69	-0.189421	0.535814	BSU18440	gltB	glutamate biosynthesis	small subunit of glutamate synthase
117.232	118.006	101.248	95.2995	-0.189169	0.582928	BSU33530	iolW	utilization of scyllo-inosose	scyllo-inositol dehydrogenase, general stress protein
87.7004	108.054	80.4794	81.6852	-0.188446	0.595177	BSU36530	bcrC	cell wall synthesis, resistance to bacitracin and oxidative stress	undecaprenyl pyrophosphate phosphatase, produces the carrier lipid for cell wall synthesis, secondary bacitracin resistance determinant
81.436	113.741	82.2101	79.1326	-0.187637	0.59891	BSU36520	nrgB	regulation of ammonium uptake	nitrogen-regulated PII protein
69.8023	112.319	83.9409	65.5184	-0.187304	0.606681	BSU04590	ydbS	confers resistence against antimicrobial compounds from B. amyloliquefaciens	resistence against antimicrobial compounds from B. amyloliquefaciens
34.0063	21.3264	29.4226	11.9124	-0.187299	0.626373	BSU_tRNA_50	trnS-Leu1	translation
8777.2	13702.9	8603.51	10664.2	-0.186629	0.512354	BSU24030	bkdB	utilization of branched-chain keto acids	2-oxoisovalerate dehydrogenase (E2 subunit, lipoamide acyltransferase)
221.041	314.209	173.074	278.24	-0.186603	0.569031	BSU03880	yczG	unknown	similar to transcriptional regulator (ArsR family)
59.0635	25.5917	35.4802	31.4829	-0.186563	0.629997	BSU35890	capC	capsule synthesis	capsular polyglutamate biosynthesis
64.4329	89.5709	66.6335	59.5622	-0.186456	0.611481	BSU07830	hypO	protection against NaOCl stress	NAD(P)H-flavin nitroreductase
41.1655	72.5098	38.9416	51.9042	-0.186291	0.624858	BSU14640	yktA	unknown	unknown
56.3788	11.3741	33.7494	17.0178	-0.186039	0.627779	BSU37270	narH	nitrate respiration, nitrogen assimilation	nitrate reductase (beta subunit)
316.795	253.073	308.937	173.581	-0.185865	0.570184	BSU13190	ispA	protein degradation	intracellular serine protease
1362.04	2058.71	1298.92	1630.3	-0.185798	0.520631	BSU33430	cysI	sulfite reduction	sulfite reductase (NADPH2)
831.364	1215.61	773.641	977.67	-0.185569	0.525274	BSU21830	ypjQ	unknown	similar to low temperature requirement C protein
1186.64	1190.01	868.831	1172.52	-0.185393	0.508957	BSU23850	zwf	initiation of the pentose phosphate pathway	glucose 6-phosphate dehydrogenase, pentose-phosphate pathway
659.542	1160.16	676.719	873.862	-0.184931	0.545932	BSU29210	accD	production of malonyl-CoA, the substrate for fatty acid biosynthesis	acetyl-CoA carboxylase (beta subunit)
422.394	442.168	386.82	353.969	-0.184512	0.527681	BSU15890	plsX	biosynthesis of phospholipids	acyl-acyl carrier protein (ACP):phosphate acyltransferase, catalyzes the synthesis of the intermediate fatty acyl-phosphate (acyl-PO<sub>4</sub>)
49.2196	28.4352	38.9416	22.1231	-0.184223	0.634704	BSU38890	yxjN	unknown	unknown
52.7992	19.9047	32.0187	24.6758	-0.18395	0.635318	BSU32910	yusS	unknown	similar to 3-oxoacyl- acyl-carrier protein reductase
274.735	318.474	248.361	257.819	-0.183929	0.546835	BSU25170	yqfO	unknown	similar to GTP cyclohydrolase
79.6462	110.897	67.4989	90.1941	-0.183925	0.609241	BSU09600	yhdU	export of flouride	similar to flouride channel
43.8502	58.2922	51.0568	30.632	-0.183874	0.631191	BSU23740	yqjU	unknown	unknown
590.635	1157.31	646.431	841.528	-0.182761	0.560814	BSU15420	divIVA	septum placement	curvature sensitive membrane binding protein that recruits other proteins to the poles and the division septum, [SW|cell division] initiation protein (septum placement), part of the Min system (with Z ring placement)
215.671	217.529	187.785	181.239	-0.182717	0.563021	BSU11560	yjbI	protection against NO, thiol redox homeostasis	truncated hemoglobin, NO protection
2189.82	3612.69	2364.19	2619.03	-0.18247	0.528271	BSU16210	fliF	movement and chemotaxis	flagellar basal-body M-ring protein, membrane anchor of the basal body
33.1114	19.9047	21.6342	18.7195	-0.182274	0.636834	BSU03970	ycnL	unknown	unknown
108.283	109.476	90.8638	91.8959	-0.182125	0.600723	BSU10490	sipV	protein secretion	signal peptidase I
14.3184	12.7958	8.6537	9.35977	-0.182051	0.611373	BSU_tRNA_40	trnD-Gln	translation
559.314	855.9	502.78	707.939	-0.181073	0.55156	BSU38270	efeO	elemental iron uptake	lipoprotein, elemental iron uptake system (binding protein), high affinity uptake of ferric iron (Fe(III))
81.436	92.4145	53.6529	90.1941	-0.181046	0.620293	BSU24770	mgsR	controls a subset of general stress genes	transcriptional regulator of a subset of the [[protein|SigB]] general stress regulon, required for protection against oxidative stress
192.404	236.012	175.67	188.897	-0.180745	0.571244	BSU12830	spoIISA	programmed cell death	lethal when synthesized during vegetative growth in the absence of SpoIISB
153.028	211.842	135.863	172.73	-0.180584	0.586208	BSU15760	prpC	antagonist of PrkC-dependent phosphorylation	protein phosphatase
1036.3	1312.29	951.042	1074.67	-0.180207	0.518127	BSU15980	ffh	presecretory protein translocation	signal recognition particle (SRP) component
293.528	328.427	234.515	297.811	-0.18001	0.557671	BSU01010	nusG	transcription	transcription antitermination and pausing factor
8.94902	5.68704	6.05759	0.850888	-0.179917	0.535524	BSU12550	xtrA	unknown	PBSX prophage
79.6462	39.8093	49.3261	48.5006	-0.179809	0.6361	BSU02410	ybgG	biosynthesis of methionine	homocysteine methyltransferase
1004.97	1548.3	1073.06	1124.02	-0.179794	0.533657	BSU29110	phoP	regulation of phosphate metabolism ([[gene|phoA]], [[gene|phoB]], [[gene|phoD]], [[gene|resA|resABCDE]], [[gene|tagA]]-[[gene|tagB]], [[gene|tagD|tagDEF]], [[gene|tuaA|tuaA-H]])	two-component response regulator ([SW|OmpR family]), regulation of phosphate metabolism
193.299	282.93	198.17	206.766	-0.17976	0.575382	BSU09340	yhdA	unknown	similar to NADPH-dependent azobenzene FMN reductase
570.947	807.56	472.492	708.79	-0.179531	0.554226	BSU04050	pxpA	detoxification of 5-oxoproline	subunit of ATP-dependent 5-oxoprolinase
1023.77	1191.44	898.254	1015.11	-0.179434	0.515787	BSU09550	yhdP	export of magnesium	potential magnesium efflux pump, mutation suppresses defects in 70 S ribosome formation
29.5318	46.9181	25.9611	34.0355	-0.179227	0.643608	BSU12470	yjqA	unknown	unknown
108.283	129.38	105.575	94.4486	-0.17913	0.603968	BSU02400	ybgF	unknown	similar to histidine permase
25.0572	21.3264	23.365	11.0615	-0.179095	0.639216	BSU33350	yvsG	unknown	unknown
45.64	21.3264	30.2879	22.1231	-0.17886	0.644644	BSU12790	xhlA	host cell lysis	involved in cell lysis upon induction of PBSX, required for the formation of membrane vesicles in a sub-population of cells
17.0031	21.3264	17.3074	10.2107	-0.178619	0.634937	BSU13800	ykvR	unknown	unknown
291.738	342.644	241.438	302.065	-0.178612	0.560462	BSU04480	ydbI	unknown	unknown
4478.09	6781.8	4615.02	5109.58	-0.178552	0.52446	BSU24550	gcvPB	glycine utilization	glycine decarboxylase (subunit 2)
1483.75	1814.17	1360.36	1492.46	-0.178476	0.513248	BSU09190	yhcR	utilization of nucleic acids	extracellular non-specific endonuclease, Rnase
954.86	1137.41	876.62	931.722	-0.178457	0.518611	BSU28200	lonA	protein quality control, control of swarming motility	class III heat-shock ATP-dependent protease
87.7004	76.7751	71.8257	65.5184	-0.178445	0.62199	BSU33740	yvaV	unknown	unknown, similar to transcription factor OpcR
193.299	295.726	180.862	234.845	-0.177906	0.584565	BSU32170	dapF	biosynthesis of lysine and peptidoglycan	diaminopimelate epimerase
707.867	894.288	694.027	689.219	-0.1777	0.529544	BSU28520	etfA	fatty acid degradation, calcium carbonate biomineralization	electron transfer flavoprotein (alpha subunit)
155.713	190.516	149.709	144.651	-0.177688	0.587892	BSU24530	lipM	biosynthesis of lipoic acid	octanoyltransferase
281.894	372.501	276.918	284.197	-0.177237	0.562353	BSU25240	yqfL	inhibits [[protein|CcpN]] activity	Modulator of [[protein|CcpN]] activity
90.3851	86.7274	77.0179	71.4746	-0.176616	0.621789	BSU37950	ywdI	unknown	unknown
298.897	473.446	358.263	302.916	-0.176326	0.571897	BSU09710	bmrC	multiple antibiotic resistance	multidrug [SW|ABC transporter ](ATP-binding protein), also involved in the signalling pathway to activate [[protein|KinA ]]at the onset of [SW|sporulation]
28.6369	8.53056	14.7113	11.9124	-0.176107	0.634246	BSU10870	yisU	unknown	similiar to arginine export protein
108.283	95.258	89.1331	82.5361	-0.176083	0.616751	BSU24210	yqiG	unknown	similar to NADH-dependent flavin oxidoreductase
126.181	274.4	143.651	193.152	-0.175895	0.612863	BSU27590	dtd	prevention of misincorporation of D-amino acids into proteins	D-aminoacyl-tRNA deacylase
259.521	318.474	218.073	277.389	-0.175873	0.57227	BSU31800	yueF	may control [SW|cell wall synthesis ]by the [SW|penicillin-binding proteins]	membrane protein, similar to coordinator of zonal elongation, may control [SW|cell wall synthesis ]by the [SW|penicillin-binding proteins]
62.6431	54.0269	41.5378	54.4568	-0.175715	0.641019	BSU40290	yycN	unknown	putative N-acetyltransferase
53.6941	51.1834	43.2685	42.5444	-0.175691	0.64321	BSU03570	sfp/2	phosphopantetheinylates a serine residue in each of the seven peptidyl carrier protein domains of the first three subunits of surfactin synthetase (SrfAA-SrfAB-SrfAC) and AcpK	4-phosphopantetheinyl transferase (surfactin synthetase-activating enzyme), inactive pseudogene in strain 168
193.299	254.495	180.862	201.66	-0.175663	0.582766	BSU05400	ydfG	unknown	unknown
358.856	483.399	347.879	376.943	-0.175306	0.558834	BSU15850	sdaAB	serine utilization	L-serine deaminase
306.056	403.78	269.13	340.355	-0.175302	0.568324	BSU36330	ywpF	unknown	unknown
696.233	773.438	620.47	652.631	-0.174829	0.53229	BSU29760	ytxJ	unknown	general stress protein, putative bacillredoxin
161.977	193.359	161.824	141.247	-0.174796	0.593127	BSU17600	xylA	utilization of xylan and xylose	xylose isomerase
47.4298	45.4963	38.0763	37.4391	-0.174581	0.648289	BSU02190	ybfF	unknown	unknown
199.563	282.93	196.439	216.126	-0.174278	0.585414	BSU26470	yrkL	unknown	similar to NAD(P)H oxidoreductase
95.7545	154.972	100.383	110.615	-0.173752	0.619196	BSU35350	yvyC	unknown	similar to flagellar protein
154.818	379.61	182.593	268.03	-0.173415	0.618237	BSU39200	yxzC	unknown	unknown
75.1717	120.85	75.2872	88.4923	-0.173172	0.630349	BSU40170	yydG	control of [[protein|LiaR]]-[[protein|LiaS]] activity	radical SAM epimerase, modification of [[protein|YydF]]
477.877	433.637	325.379	462.032	-0.172705	0.565834	BSU25289	yqzL	unknown	unknown
1422	2415.57	1529.97	1787.72	-0.172586	0.558139	BSU35930	rbsD	ribose uptake	ribose [SW|ABC transporter] (membrane protein)
25.9521	44.0746	30.2879	24.6758	-0.172232	0.657026	BSU31279	yuzH	unknown	unknown
434.027	659.697	424.031	519.042	-0.171925	0.570218	BSU11160	yitW	assembly of iron-sulphur clusters	iron-sulphur cluster assembly factor
144.974	170.611	124.613	144.651	-0.171924	0.604874	BSU04020	yczH	unknown	unknown
103.809	154.972	96.0561	122.528	-0.171898	0.620973	BSU18530	yoaA	unknown	similar to ribosomal-protein-alanine N-acetyltransferase
419.709	426.528	384.224	348.864	-0.171441	0.557918	BSU11340	fabF	fatty acid biosynthesis	beta-ketoacyl-acyl carrier protein synthase II, involved in the control of membrane fluidity
26.847	32.7005	26.8265	19.5704	-0.17144	0.658335	BSU31810	yuzE	unknown	unknown
34.9012	54.0269	43.2685	28.0793	-0.171298	0.657001	BSU_misc_RNA_32	bsrA	antagonist of SigA	6S RNA, important for timing of sporulation
61.7482	79.6186	58.8452	58.7113	-0.170954	0.643308	BSU31650	mrpF	sodium export	Na<sup>+</sup>/H<sup>+</sup> antiporter subunit, multiple resistance and pH homeostasis
286.369	325.583	259.611	268.881	-0.170644	0.574037	BSU12220	yjiC	synthesis of bacillaene	macrolide glycosyltransferase
133.34	228.903	145.382	162.52	-0.170603	0.613507	BSU04680	rsbS	control of [[protein|SigB]] activity	part of the [SW|stressosome], control of [[protein|SigB]] activity
325.744	305.679	266.534	279.942	-0.170248	0.572404	BSU14280	moeA	nitrate respiration	molybdopterin molybdenumtransferase
302.477	317.053	260.476	275.688	-0.169262	0.575354	BSU39020	nupG	purine uptake	purine nucleoside transporter
101.124	72.5098	76.1526	70.6237	-0.16897	0.640138	BSU09810	yhaZ	unknown	similar to DNA alkylation repair enzyme
1.7898	5.68704	0.86537	0.850888	-0.168946	0.44809	BSU_tRNA_23	trnI-Asn	translation
103.809	159.237	100.383	122.528	-0.16869	0.62687	BSU19540	yodB	regulation of quinone and diamide detoxification	[SW|MarR family|MarR/DUF24 family] transcription repressor of [[gene|azoR1]], [[gene|catD]]-[[gene|catE ]]and [[gene|yodC ]]expression
112.758	172.033	123.748	118.273	-0.168683	0.622066	BSU18580	yoaF	unknown	unknown
540.521	740.737	511.434	599.876	-0.168649	0.564754	BSU21880	ypgR	unknown	unknown
127.076	210.421	142.786	144.651	-0.168212	0.619073	BSU20850	yopL	unknown	unknown
182.56	189.094	159.228	160.818	-0.167511	0.603264	BSU10040	ecsA	regulation of the secretion apparatus and of intra-membrane proteolysis	[SW|ABC transporter] (ATP-binding protein), mutation affects proteolysis by [[protein|RasP]] (no processing of [[protein|RsiW]] and [[protein|FtsL]])
44.7451	49.7616	43.2685	34.0355	-0.167461	0.661716	BSU30630	mutTA	DNA repair, RNA degradation	error prevention oxidized guanine system, confers protection against oxidative stress to vegetative cells, moreover the protein has RNA pyrophosphohydrolase activity
169.136	260.182	162.69	205.064	-0.167443	0.610882	BSU_misc_RNA_6	BSU_misc_RNA_6
154.818	179.142	119.421	166.774	-0.166678	0.617423	BSU15110	ylbQ	biosynthesis of coenzyme A	2-dehydropantoate 2-reductase
12.5286	7.1088	8.6537	3.40355	-0.16649	0.612178	BSU09230	yhcV	unknown	forespore-specific sporulation protein
1418.42	1990.47	1328.34	1642.21	-0.166366	0.557807	BSU16860	ymfH	unknown	similar to peptidase
340.063	355.44	305.476	298.662	-0.166341	0.576643	BSU12210	yjiB	oxidation of fatty acids	cytochrome P450, monooxygenase CYP109B1
246.993	277.243	222.4	231.442	-0.165963	0.591126	BSU15900	fabD	fatty acid biosynthesis	malonyl CoA-acyl carrier protein transacylase
104.703	149.285	98.6522	117.423	-0.165671	0.632192	BSU14690	yktD	unknown	unknown
34.0063	42.6528	25.9611	35.7373	-0.165099	0.669634	BSU23328	ypzJ	unknown	unknown
175.401	228.903	166.151	182.09	-0.164882	0.609867	BSU10260	yhfK	unknown	unknown
670.281	1020.82	739.026	732.615	-0.164801	0.57331	BSU15870	recG	DNA repair and chromosomal segregation	ATP-dependent DNA helicase, branch migration translocase, required for DNA repair and chromosomal segregation
1804.12	2705.61	1857.95	2077.87	-0.16469	0.561268	BSU28220	clpX	protein degradation	AAA unfoldase, ATP-dependent Clp protease, ATP-binding subunit (class III heat-shock protein)
153.923	210.421	151.44	161.669	-0.164587	0.616406	BSU38820	yxkF	unknown	unknown
1157.11	1445.93	1068.73	1206.56	-0.164491	0.552569	BSU21840	ypjP	unknown	unknown
27.742	41.2311	28.5572	26.3775	-0.164233	0.671938	BSU19280	yocN	unknown	similar to permease
459.085	484.82	398.07	425.444	-0.163674	0.571531	BSU13530	kinE	initiation of sporulation	two-component sensor kinase, phosphorylates Spo0F, part of the phosphorelay
114.547	122.271	108.171	94.4486	-0.163627	0.634687	BSU06920	yesJ	unknown	unknown
151.238	115.163	115.96	113.168	-0.163474	0.631494	BSU35480	degV	unknown	fatty acid binding protein
127.076	204.734	134.998	148.905	-0.163431	0.628958	BSU01510	ybaJ	unknown	unknown
303.372	334.114	287.303	267.179	-0.163146	0.588829	BSU28550	fadR	regulation of fatty acid degradation	transcriptional repressor (TetR family), regulation of fatty acid degradation
80.5411	89.5709	69.2296	74.8781	-0.163057	0.650501	BSU08900	yhzB	unknown	unknown
2654.28	3911.26	2580.53	3159.35	-0.162903	0.564867	BSU29540	ytdI	generation of NADP from NAD	inorganic polyphosphate/ATP-NAD kinase
300.687	469.181	299.418	367.584	-0.162567	0.602235	BSU04100	kipR	regulation of [SW|sporulation] initiation	transcriptional repressor of the kip operon
376.754	1690.47	262.207	1091.69	-0.162494	0.636263	BSU06160	gutP	glucitol uptake	glucitol permease
754.402	905.662	624.797	825.361	-0.16238	0.571998	BSU25340	phoH	unkown	phosphate starvation-induced protein
287.263	614.201	360.859	416.084	-0.162379	0.618869	BSU30160	ytcQ	uptake of polygalacturonan and rhamnogalacturonan	polygalacturonan and rhamnogalacturonan [SW|ABC transporter] (solute-binding lipoprotein)
85.0157	143.598	88.2677	105.51	-0.162326	0.647466	BSU39129	yxzI	unknown	unknown, putative pseudogene
28.6369	19.9047	19.9035	17.8686	-0.162238	0.673481	BSU23300	ypuD	unknown	putative intramembrane metalloprotease
166.452	156.394	160.959	117.423	-0.162112	0.627068	BSU02200	ybfG	unknown	putative pepdidoglycan binding protein
211.197	329.849	222.4	245.056	-0.16208	0.612291	BSU18070	plsY	biosynthesis of phospholipids	acylphosphate:glycerol-phosphate acyltransferase
506.514	803.295	524.414	615.192	-0.162061	0.590373	BSU35620	lytC	major autolysin, cell separation, wall turnover	N-acetylmuramoyl-L-alanine amidase, required for flagellar function
31.3216	25.5917	12.9805	31.4829	-0.162022	0.674715	BSU06038	ydzT/5	unknown	putative integrase (fragment), N-terminal part of YdzT
114.547	120.85	84.8063	116.572	-0.161925	0.641323	BSU03860	ycnD	delivery of FMN to enzymes	NADPH-FMN oxidoreductase, delivers reduced FMN to enzymes that require the reduced cofactor for activity
247.888	423.685	275.188	305.469	-0.161808	0.611487	BSU24800	yqgW	unknown	unknown
484.142	649.745	443.935	544.568	-0.161756	0.584129	BSU18360	galM	unknown	aldose-1-epimerase
2435.03	2907.5	2192.85	2495.65	-0.161753	0.548156	BSU06240	bdhA	overflow metabolism, fermentation	acetoine/ butanediol dehydrogenase
122.602	102.367	98.6522	94.4486	-0.161384	0.642022	BSU40420	purA	purine biosynthesis	adenylosuccinate synthetase
2828.78	3631.18	2712.93	2956.84	-0.161229	0.551678	BSU35910	rbsR	regulation of ribose utilization	transcriptional repressor of the ribose operon
56.3788	52.6052	45.8646	45.0971	-0.160842	0.670306	BSU07390	yfmP	regulation of the [[gene|yfmP]]-[[gene|yfmO]] operon	transcription repressor ([SW|MerR family]) of the [[gene|yfmP]]-[[gene|yfmO]] operon
37.5859	38.3875	32.8841	28.9302	-0.160792	0.677499	BSU12140	yjgA	unknown	unknown
1103.41	1517.02	933.734	1355.46	-0.160762	0.582999	BSU38550	ywaA	biosynthesis of branched-chain amino acids	branched-chain amino acid aminotransferase
34.9012	24.1699	32.8841	13.6142	-0.160703	0.677493	BSU12660	xkdM	unknown	PBSX prophage
168.242	139.333	133.267	132.739	-0.1606	0.629125	BSU10160	yhgE	unknown	unknown
358.856	665.384	399.801	488.41	-0.160023	0.612745	BSU15990	rpsP	translation	ribosomal protein
557.524	634.105	478.55	564.99	-0.159456	0.578689	BSU19410	cwlS	cell separation	D,L-endopeptidase, peptidoglycan hydrolase for cell separation
424.183	665.384	465.569	484.155	-0.15938	0.59757	BSU35320	fliT	movement and chemotaxis	chaperone for the export of FliD
1036.3	1266.79	922.484	1098.5	-0.159185	0.568328	BSU29220	ytsJ	malate utilization	malic enzyme, forms a transhydrogenation cycle with [[protein|MalS ]]for balancing of NADPH
854.631	1221.29	831.621	986.179	-0.158907	0.581488	BSU33440	cysJ	sulfite reduction	sulfite reductase (NADPH2)
167.347	230.325	152.305	191.45	-0.158622	0.628289	BSU40520	yybS	unknown	unknown
103.809	105.21	89.9985	89.3432	-0.158268	0.650636	BSU09530	yhdN	detoxification of methylglyoxal	general stress protein, broad specificity aldo-keto reductase that converts MG to acetol
91.28	82.4621	72.6911	75.729	-0.158145	0.659237	BSU03990	mtlD	mannitol utilization	mannitol-1-phosphate 5-dehydrogenase
300.687	265.869	247.496	247.608	-0.158008	0.605527	BSU33490	cadA	cadmium export	cadmium transporting ATPase, resistance to cadmium
178.085	270.135	201.631	186.344	-0.157965	0.626392	BSU37730	bacB	biosynthesis of the antibiotic bacilysin	oxidase that catalyzes the synthesis of 2-oxo-3-(4-oxocyclohexa-2,5-dienyl)propanoic acid, a precursor to L-anticapsin
212.987	244.543	195.574	202.511	-0.157949	0.615515	BSU35020	nagB	N-acetylglucosamine utilization	glucosamine-6-phosphate deaminase
280.104	392.406	274.322	311.425	-0.157883	0.608732	BSU18150	xynC	xylan degradation	endo-xylanase, preference for methylglucurono-xylan
25.9521	19.9047	24.2304	11.0615	-0.157785	0.679404	BSU15550	pyrF	pyrimidine biosynthesis	orotidine 5-phosphate decarboxylase
42.0604	27.0135	35.4802	20.4213	-0.157414	0.684914	BSU38220	ywcC	control of SlrA expression	transcription repressor (TetR family), controls slrA expression
1788.01	3316.97	2138.33	2328.03	-0.157264	0.598842	BSU11390	appB	uptake of oligopeptides	oligopeptide [SW|ABC transporter] (permease)
77.8564	75.3533	59.7105	70.6237	-0.156712	0.667444	BSU28050	maf	cell division control	nucleotide pyrophosphatase, [SW|cell division] inhibitor in competent cells, blocks septation during the escape from competence, required for the stability of [[protein|ComGA]]
58.1686	21.3264	42.4031	22.1231	-0.156567	0.686501	BSU02140	glpT	glycerol-3-phosphate uptake	glycerol-3-phosphate permease
31.3216	7.1088	19.0381	9.35977	-0.156554	0.670251	BSU02600	cwlJ	spore germination	spore coat protein, cell wall hydrolase
399.126	410.889	325.379	384.601	-0.156502	0.596266	BSU39330	abn2	arabinan degradation	endo-1,5-alpha-L-arabinosidase
8.05411	9.95233	6.05759	5.10533	-0.156333	0.632044	BSU21180	yomY	unknown	unknown
15.2133	15.6394	13.8459	8.50888	-0.156309	0.669974	BSU40120	yyzE	unknown	similar to PTS, EIIA component (truncated)
246.993	287.196	237.977	228.889	-0.154803	0.616072	BSU02510	ycbH	galactarate utilization	galactarate dehydratase
9.84392	1.42176	3.46148	1.70178	-0.154786	0.562257	BSU06890	cotJA	polypeptide composition of the spore coat	polypeptide composition of the spore coat
105.598	96.6797	78.7487	95.2995	-0.154701	0.660667	BSU11150	yitV	unknown	similar to esterase
595.11	661.119	505.376	599.876	-0.154351	0.588957	BSU32960	yusY/1	unknown	similar to oligoendopeptidase, inactive pseudogene
596.004	1097.6	759.795	721.553	-0.154313	0.614373	BSU16180	flgB	movement and chemotaxis	flagellar basal-body rod protein
354.381	450.698	316.725	388.856	-0.153663	0.609993	BSU37010	prfA	translation	peptide chain release factor 1
213.881	247.386	163.555	238.249	-0.153622	0.63394	BSU14020	kre	control of [[protein|ComK ]]accumulation and of bistable competence gene expression	[[protein|ComK]] repressor, stimulates degradation of the [[gene|comK ]]mRNA
1275.23	2054.44	1516.13	1411.62	-0.153619	0.596529	BSU16240	fliI	export of flagellar proteins	flagellar-specific ATPase for the export of flagellar proteins
196.878	210.421	188.651	166.774	-0.153542	0.630501	BSU22110	kdgK	utilization of galacturonic acid	2-dehydro-3-deoxygluconokinase
253.257	265.869	220.669	233.994	-0.15323	0.619344	BSU08620	yfhP	unknown	unknown
65.3278	106.632	79.614	66.3693	-0.153048	0.675065	BSU38940	yxjI	unknown	unknown
272.05	321.318	262.207	257.819	-0.152666	0.616898	BSU38200	galK	galactose utilization	galactokinase
2710.66	2671.49	2314	2449.71	-0.152645	0.562689	BSU15280	ftsA	formation of Z-ring	cell division protein, membrane anchor for [[protein|FtsZ]]
167.347	186.251	158.363	149.756	-0.152486	0.638972	BSU22750	menH	biosynthesis of menaquinone	menaquinone biosynthesis methyltransferase
153.923	194.781	165.286	137.844	-0.152207	0.644128	BSU22120	kdgR	regulation of galacturonic acid utilization	transcriptional repressor of the pectin utilization operon ([SW|LacI family])
12.5286	7.1088	6.05759	6.8071	-0.152197	0.648448	BSU27830	coxA	resistance of the spore	spore cortex protein
2624.75	3999.41	2735.43	3110.85	-0.151328	0.593044	BSU24570	gcvT	glycine utilization	aminomethyltransferase (glycine cleavage system protein T)
84.1208	113.741	77.0179	92.7468	-0.151173	0.670895	BSU28570	yshE	unknown	unknown
478.772	675.336	404.993	607.534	-0.151	0.621936	BSU32240	thrB	biosynthesis of threonine	homoserine kinase
53.6941	32.7005	36.3455	35.7373	-0.150962	0.695255	BSU_misc_RNA_7	BSU_misc_RNA_7	control of ydaO expression	c-di-AMP-binding ydaO riboswitch
86.8055	65.401	69.2296	61.2639	-0.150947	0.680207	BSU31770	yueI	unknown	unknown
78.7513	82.4621	70.9603	67.2201	-0.150828	0.676745	BSU36080	ywrF	unknown	unknown
128.866	180.564	123.748	144.651	-0.150315	0.655333	BSU04359	ydzK	unknown	unknown
247.888	363.971	224.996	309.723	-0.150305	0.63688	BSU_misc_RNA_25	BSU_misc_RNA_25
196.878	200.468	189.516	158.265	-0.149971	0.640335	BSU09540	plsC	biosynthesis of phospholipids	acyl-ACP:1-acylglycerolphosphate acyltransferase
102.019	88.1492	93.46	70.6237	-0.149967	0.674204	BSU02450	glnL	regulation of the glsA-glnT operon	two-component response regulator, regulation of the glsA-glnT operon
85.0157	99.5233	79.614	79.1326	-0.149894	0.673748	BSU06700	yerO	unknown	similar to transcriptional regulator (TetR family)
63.538	90.9927	75.2872	56.1586	-0.14981	0.683959	BSU40050	gntR	regulation of gluconate utilization	transcriptional repressor (GntR family) of the gntR-gntK-gntP-gntZ operon
81.436	164.924	96.0561	114.87	-0.149524	0.675919	BSU20440	yorB	unknown	unknown
138.71	122.271	106.441	120.826	-0.149238	0.660526	BSU09410	phoA	aquisition of phosphate upon phosphoate starvation	alkaline phosphatase A
193.299	238.856	181.728	196.555	-0.148966	0.640068	BSU14520	adeC	utilization of adenine as nitrogen source,purine salvage and interconversion	adenine deaminase
130.656	108.054	104.71	102.957	-0.148962	0.665134	BSU33240	oxdC	unknown	oxalate decarboxylase
160.187	143.598	144.517	120.826	-0.148706	0.65549	BSU04000	ycsA	unknown	putative tartrate dehydrogenase
851.051	1226.98	836.813	998.092	-0.148669	0.606885	BSU35500	degS	regulation of degradative enzyme and genetic competence	two-component sensor kinase for exoenzyme and competence regulation, kinase activity is activated in response to inhibition of flagellar rotation
34.0063	61.1357	38.0763	40.8426	-0.147425	0.701162	BSU17350	ymzC	unknown	unknown
177.191	244.543	162.69	205.915	-0.147272	0.650966	BSU35690	ggaA	biosynthesis of teichoic acid	galactosamine-containing minor teichoic acid biosynthesis
59.0635	39.8093	49.3261	34.0355	-0.147216	0.70063	BSU21610	yokF	unknown	similar to micrococcal nuclease
258.627	280.087	244.9	229.74	-0.146462	0.633633	BSU05960	ydiG	unknown	molybdenum cofactor biosynthesis protein
924.433	1141.67	833.351	998.092	-0.146302	0.602549	BSU34750	whiA	control of Z ring asembly and chromosome segregation	WhiA family protein, involved in Z ring assembly, required for normal chromosome segregation
422.394	524.63	308.072	524.998	-0.146211	0.640073	BSU07710	ltaS	biosynthesis of lipoteichoic acid	major polyglycerolphosphate lipoteichoic acid synthase, required for proper colony development
7.15921	1.42176	2.59611	0	-0.146048	0.511491	BSU18239	yngHB	mother cell metabolism, leucine utilization	acyl-CoA carboxylase, biotinylated subunit
475.193	772.016	508.838	590.516	-0.146044	0.629903	BSU40960	parB	chromosome positioning before asymmetric septation	chromosome positioning near the pole and transport through the polar septum / antagonist of SMC complex to the origin of replication
236.254	211.842	197.304	197.406	-0.146028	0.642516	BSU33690	yvaQ	control of chemotaxis	membrane-bound chemotaxis receptor, similar to methyl-accepting chemotaxis protein
30.4267	22.7482	23.365	19.5704	-0.145581	0.706662	BSU39029	yxiT/1	unknown	part of the yxiT pseudogene
148.554	106.632	106.441	116.572	-0.145491	0.672371	BSU18180	yngB	unknown	similar to UTP-glucose-1-phosphate uridylyltransferase
914.589	1441.67	863.639	1217.62	-0.145398	0.627648	BSU01020	rplK	translation	ribosomal protein
103.809	166.346	104.71	129.335	-0.145384	0.675223	BSU17500	ynaB	unknown	unknown
662.227	831.73	681.046	643.271	-0.145362	0.608364	BSU28530	etfB	fatty acid degradation	electron transfer flavoprotein (beta subunit)
3.57961	15.6394	6.05759	5.95622	-0.144731	0.654926	BSU_rRNA_27	rrnG-23S	translation	23S rRNA
3860.61	5779.46	4170.22	4392.28	-0.144593	0.604648	BSU24560	gcvPA	glycine utilization	glycine decarboxylase (subunit 1)
43.8502	27.0135	38.0763	20.4213	-0.143945	0.710598	BSU38830	aldY	stress resistance	aldehyde dehydrogenase (NAD), general stress protein, required for protection against paraquat stress
405.39	644.058	451.723	474.795	-0.143857	0.635384	BSU22710	aroF	biosynthesis of aromatic amino acids	chorismate synthase
814.36	672.493	560.76	758.992	-0.14366	0.620923	BSU29700	acuB	unknown	unknown
8538.26	14072.6	9429.94	10645.5	-0.143533	0.616281	BSU24080	bcd	utilization of branched-chain keto acids	valine dehydrogenase, isoleucine dehydrogenase, L-leucine dehydrogenase
218.356	348.331	282.111	215.275	-0.143467	0.65655	BSU19290	yozO	unknown	unknown
35.7961	49.7616	26.8265	44.2462	-0.143441	0.7102	BSU39310	yxiC	unknown	unknown
722.186	1335.03	878.351	939.38	-0.143255	0.638062	BSU31910	yukE	unknown	secreted protein of the WXG100 superfamily, homolog of virulence factor EsxA
31.3216	38.3875	25.0957	32.3337	-0.14322	0.711758	BSU19650	yodM	unknown	minor undecaprenyl pyrophosphate phosphatase, not active under standard conditions
7.15921	11.3741	4.32685	7.65799	-0.143182	0.662563	BSU_tRNA_62	trnB-Met3	translation
21.4776	17.0611	12.9805	17.0178	-0.143161	0.705319	BSU12450	yjpA	unknown	unknown
13.4235	22.7482	11.2498	16.1669	-0.143012	0.702507	BSU20840	yopM	unknown	unknown
404.496	2233.59	264.803	1430.34	-0.142916	0.659518	BSU06150	gutB	glucitol utilization	D-sorbitol dehydrogenase
85.9106	68.2445	77.0179	56.1586	-0.142637	0.697306	BSU07750	yflA	protection against paraquat stress	general stress protein, similar to amino acid carrier protein, required for protection against paraquat stress
521.728	816.091	501.049	681.561	-0.142536	0.639695	BSU25050	yqgA	unknown	unknown, genetically related to the cell wall-degrading dl-endopeptidases
139.605	177.72	137.594	140.397	-0.142466	0.667781	BSU14670	yktC	unknown	inositol monophosphatase and 5'-nucleotidase with preference for GMP and IMP
53.6941	21.3264	41.5378	20.4213	-0.142076	0.714117	BSU18200	nrnB	degradation of RNA oligonucleotides	oligoribonuclease (nano-RNase)
70.6972	48.3399	44.9992	57.0095	-0.141974	0.706344	BSU38700	sigY	maintenance of the SPÃŸ prophage	[SW|RNA polymerase] ECF-type [SW|sigma factor] SigY
4393.07	7131.55	5138.57	5109.58	-0.141886	0.618608	BSU32690	sufS	formation of iron-sulfur clusters in proteins	cysteine desulfurase, cysteine:[[protein|SufU ]]sulfuryl transferase
13.4235	52.6052	25.0957	27.2284	-0.141842	0.713312	BSU39139	yxzJ	unknown	unknown
7.15921	4.26528	1.73074	4.25444	-0.1418	0.611508	BSU_tRNA_63	trnB-Ser1	translation
106.493	71.088	79.614	74.8781	-0.141595	0.694956	BSU37960	ywdH	unknown	similar to aldehyde dehydrogenase
170.926	233.169	180.862	174.432	-0.141286	0.662549	BSU40410	walR	control of cell wall metabolism	two-component response regulator ([SW|OmpR family]), controls cell wall metabolism
269.365	244.543	244.034	211.02	-0.14119	0.649222	BSU32540	yurI	extracellular RNA degradation	ribonuclease, extracellular RNase Bsn
82.3309	83.8839	69.2296	74.8781	-0.140935	0.695595	BSU31280	yugU	survival of stress conditions	general stress protein, survival of ethanol and paraquat stresses
110.073	126.537	96.9214	109.765	-0.140838	0.682598	BSU38290	thiE	biosynthesis of thiamine by 4-methyl-5-(beta-hydroxyethyl)thiazole phosphate to yield thiamine phosphate	thiamine-phosphate pyrophosphorylase
46.5349	25.5917	35.4802	24.6758	-0.140157	0.717801	BSU14800	ylaJ	efficient spore [SW|germination]	spore lipoprotein
322.165	375.345	321.918	296.96	-0.14	0.640502	BSU35790	pmi	mannose utilization	mannose-6-phosphate isomerase
111.863	139.333	96.0561	123.379	-0.139977	0.684513	BSU03420	nin	genetic transformation, DNA uptake	inhibitor of the DNA degrading activity of [[protein|NucA]]
137.815	133.646	121.152	117.423	-0.139877	0.677587	BSU06200	ydjH	unknown	unknown
53.6941	55.4487	57.9798	34.8864	-0.139629	0.713353	BSU19480	yojE	unknown	unknown
308.741	305.679	250.092	295.258	-0.139553	0.645976	BSU38640	yxlH	unknown	similar to multidrug-efflux transporter
304.267	281.509	220.669	298.662	-0.139437	0.653268	BSU37080	rho	transcriptional termination	transcriptional termination protein, involved in balanced regulation of cell motility, [[category|Biofilm formation]], and [[category|Sporulation]]
73.3819	90.9927	70.095	72.3255	-0.138283	0.702209	BSU16360	fliQ	export of flagellum components	part of the flagellar type III export apparatus (flagellar Type III secretion system)
5958.26	11081.2	7546.03	7621.4	-0.138135	0.640296	BSU29680	acsA	utilization of acetate, fatty acids	acetyl-CoA synthetase
51.0094	32.7005	44.9992	25.5266	-0.137992	0.721228	BSU26190	yqaT	unknown	similar to phage-related terminase
2308.85	3742.07	2468.9	2925.35	-0.137665	0.634045	BSU11381	appA/1	unknown	oligopeptide ABC transporter, inactive pseudogene in strain 168
277.42	206.155	231.919	197.406	-0.137418	0.665495	BSU28490	uvrC	DNA repair after UV damage	excinuclease ABC (subunit C), required for transcription-dependent asymmetry in mutation rates of genes in the two orientations
212.987	309.944	207.689	254.415	-0.137182	0.667313	BSU37520	ywhD	unknown	unknown
259.521	260.182	237.977	223.784	-0.137111	0.656209	BSU29860	ytoP	unknown	similar to glutamyl aminopeptidase
340.958	510.412	359.129	396.514	-0.137106	0.652898	BSU28940	serB	biosynthesis of serine	phosphoserine phosphatase, catalyzes the last step in serine biosynthesis
8.94902	4.26528	5.19222	2.55266	-0.137036	0.64253	BSU_tRNA_48	trnS-Gln	translation
246.098	278.665	222.4	243.354	-0.137013	0.657552	BSU23160	rluB	23S rRNA modification	ribosomal large subunit pseudouridine synthase B
72.487	106.632	71.8257	83.387	-0.136978	0.704295	BSU15470	pyrR	regulation of pyrimidine biosynthesis	transcriptional antiterminator of the <i>pyr </i>operon
16.1082	32.7005	12.9805	25.5266	-0.136968	0.720447	BSU21229	youA	unknown	unknown
387.492	406.624	318.456	388.856	-0.136908	0.644694	BSU05600	ydgE	unknown	unknown
96.6494	122.271	97.7868	93.5977	-0.136826	0.694835	BSU04610	ydcA	unknown	unknown
135.13	127.958	121.152	110.615	-0.136821	0.685885	BSU13200	rsbRB	control of SigB activity	probably part of the stressosome
55.4839	102.367	68.3642	67.2201	-0.136709	0.711585	BSU18820	yobB	unknown	unknown
506.514	1825.54	440.473	1319.73	-0.13649	0.709822	BSU06170	fruC	utilization of sucrose and glucitol	fructokinase
413.445	427.95	356.532	393.961	-0.13641	0.640969	BSU18410	ggt	degradation of poly-glutamate capsules	gamma-glutamyltransferase
79.6462	93.8362	72.6911	78.2817	-0.136405	0.703835	BSU28610	zapA	control of Z-ring formation	positive modulator of FtsZ Z ring assembly and stability
41.1655	54.0269	32.8841	47.6497	-0.136315	0.722026	BSU03610	tcyA	cystine uptake	cystine [SW|ABC transporter] (binding protein)
33.1114	29.857	24.2304	28.0793	-0.135801	0.726291	BSU07220	yetL	regulation of yetM expression	transcriptional repressor of yetM and yetL, induction in response to flavonoids
115.442	162.081	108.171	135.291	-0.135607	0.691849	BSU23100	sigX	resistance to cationic antimcrobial peptides	[SW|RNA polymerase] ECF-type [SW|sigma factor] SigX, required for resistance against cationic antimicrobial peptides
1311.03	1905.16	1238.34	1633.7	-0.135426	0.639458	BSU27600	relA	synthesis and degradation of (p)ppGpp, triggering the stringent response	GTP pyrophosphokinase (stringent response)
289.948	395.25	282.976	325.89	-0.135351	0.658966	BSU16930	cinA	unknown	plays a nucleoid-associated general role in cells entering stationary phase
850.157	1117.5	842.005	918.108	-0.134781	0.632715	BSU37090	glpX	gluconeogenesis	class II fructose-1,6-bisphosphatase, gluconeogenesis
50.1145	35.544	32.8841	39.9917	-0.13474	0.726336	BSU02550	ycbL	unknown	two-component response regulator ([SW|OmpR family])
8.94902	14.2176	11.2498	5.10533	-0.134226	0.697952	BSU_misc_RNA_9	BSU_misc_RNA_9
127.076	139.333	109.902	125.081	-0.133839	0.692351	BSU32780	yusF	unknown	unknown
282.789	369.658	256.15	324.188	-0.133779	0.664971	BSU08680	ygaC	unknown	unknown
65.3278	90.9927	60.5759	74.8781	-0.13375	0.714856	BSU09800	yheA	unknown	unknown
168.242	157.815	131.536	157.414	-0.133748	0.684785	BSU10340	yhfR	isoprenoid biosynthesis	phosphatase involved in isopentenol (isoprenoid) biosynthesis
255.047	302.835	236.246	260.372	-0.133597	0.664353	BSU37940	ywdJ	unknown	unknown
295.318	472.025	315.86	365.882	-0.13357	0.668335	BSU30670	luxS	methionine salvage	S-ribosylhomocysteine lyase, autoinducer-2 production protein, required for surface spreading motility (sliding) of B. subtilis natto and biofilm formation
144.079	156.394	151.44	114.019	-0.133507	0.690696	BSU12420	yjoB	unknown	AAA family, ATPase activity , similar to cell-division protein FtsH
361.54	463.494	365.186	370.987	-0.133502	0.653457	BSU06840	yeeI	unknown	unknown
560.208	631.262	491.53	575.2	-0.132981	0.64247	BSU07370	yfmR	unknown	similar to ABC transporter (ATP-binding protein)
8.94902	4.26528	6.05759	1.70178	-0.132921	0.649118	BSU03780	phrC	control of ComA activity	response regulator aspartate phosphatase (RapC) regulator / competence and sporulation stimulating factor (CSF)
6.26431	21.3264	12.9805	6.8071	-0.132856	0.706482	BSU_tRNA_69	trnB-Ile2	translation
110.968	100.945	68.3642	117.423	-0.132676	0.710373	BSU06077	ydzW/4	unknown	putative phosphomannomutase, internal part of YdzW
126.181	120.85	119.421	98.703	-0.132545	0.698614	BSU22890	cmk	synthesis of CTP and dCTP	cytidylate kinase (CMP, dCMP)
24.1623	9.95233	14.7113	11.9124	-0.132457	0.720827	BSU03400	yckD	unknown	unknown
24.1623	9.95233	14.7113	11.9124	-0.132457	0.720827	BSU32950	yusW	unknown	unknown
2866.37	3790.41	2747.55	3229.12	-0.132407	0.629491	BSU00980	sigH	transcription of early stationary phase genes ([SW|sporulation], competence)	[SW|RNA polymerase] [SW|sigma factor] SigH, not fully active in laboratory strains due to a mutation (V117A)
1319.08	2411.31	1651.13	1683.06	-0.131877	0.658978	BSU16270	fliK	movement and chemotaxis	flagellar hook-length control, substrate specificity switch regulator
59.0635	79.6186	57.1144	62.9657	-0.13179	0.721546	BSU21720	ypmT	unknown	unknown
5.36941	5.68704	1.73074	4.25444	-0.131674	0.635926	BSU_tRNA_68	trnB-Gly2	translation
398.231	518.943	398.07	422.04	-0.131487	0.656375	BSU15880	fapR	regulation of fatty acid biosynthesis	repressor of fatty acid synthetic genes
44.7451	65.401	41.5378	52.7551	-0.131438	0.728863	BSU27190	yrzI	unknown	unknown
54.589	32.7005	39.807	34.8864	-0.13139	0.732993	BSU38620	aag	DNA repair, survival of stress conditions	hypoxanthine-DNA glycosylase, general stress protein, required for protection against paraquat stress
445.661	476.29	410.185	416.084	-0.131298	0.649949	BSU09320	yhcY	unknown	two-component sensor kinase
96.6494	85.3056	90.8638	68.9219	-0.13127	0.713952	BSU31440	patB	biosynthesis of methionine	cystathione-beta-lyase
81.436	88.1492	77.0179	71.4746	-0.131085	0.715159	BSU22820	yphE	unknown	unknown
23.2674	24.1699	19.9035	18.7195	-0.130813	0.734267	BSU04370	ydaS	unknown	general stress protein
76.9615	54.0269	60.5759	53.6059	-0.130794	0.725491	BSU03170	ycgK	unknown	similar to transcriptional regulator ([SW|LysR family])
191.509	292.883	224.131	205.915	-0.130636	0.684811	BSU33110	liaG	unknown	maybe involved in resistance to bacitracin
292.633	423.685	291.63	347.162	-0.130385	0.672905	BSU16910	rodZ	septum positioning during vegetative growth	required for proper septum positioning during vegetative growth (cell shape determination)
7.15921	5.68704	4.32685	3.40355	-0.130259	0.660715	BSU06074	ydzW/2	unknown	putative phosphomannomutase, internal part of YdzW
306.056	700.928	444.8	448.418	-0.13005	0.691697	BSU25569	yqzM	unknown	unknown
91.28	143.598	111.633	94.4486	-0.130004	0.711266	BSU05900	thiL	biosynthesis of thiamine	thiamine-monophosphate kinase
545.89	817.512	525.28	694.325	-0.129819	0.665707	BSU35670	gtaB	biosynthesis of teichoic acid	UTP-glucose-1-phosphate uridylyltransferase, general stress protein
43.8502	14.2176	27.6918	20.4213	-0.129473	0.737081	BSU12700	xkdQ	unknown	PBSX prophage
17.898	14.2176	15.5767	9.35977	-0.129467	0.72637	BSU_tRNA_61	trnB-Met1	translation
53.6941	31.2787	48.4607	23.8249	-0.129126	0.738757	BSU31322	yugO	potassium exporter	potassium channel protein (exporter)
139.605	187.672	151.44	138.695	-0.129009	0.697646	BSU37720	bacC	biosynthesis of the antibiotic bacilysin	dihydroanticapsin 7-dehydrogenase
207.617	213.264	186.92	188.897	-0.128775	0.683799	BSU29990	pbuO	unknown	similar to hypoxanthine/guanine permease [[protein|PbuG]]
6.26431	12.7958	8.6537	4.25444	-0.128712	0.696308	BSU_rRNA_29	rrnH-23S	translation	23S rRNA
71.5921	35.544	51.9222	40.8426	-0.128153	0.737584	BSU15330	sigG	transcription of [SW|sporulation] genes (late forespore)	[SW|RNA polymerase] [SW|sporulation] forespore-specific (late) [SW|sigma factor] SigG
1082.83	1356.36	1131.04	1065.31	-0.128133	0.643009	BSU02930	yceG	survival of ethanol stress	general stress protein, survival of ethanol stress
834.943	1042.15	761.526	926.617	-0.128125	0.650947	BSU28810	abnA	arabinan degradation	endo-1,5-alpha-L-arabinosidase
29.5318	12.7958	17.3074	17.0178	-0.127768	0.736799	BSU01810	adaA	adaptive response to alkylative DNA damage	trigger enzyme
8.94902	2.84352	3.46148	3.40355	-0.127627	0.653838	BSU26750	yrdD	unknown	part of the yrdD pseudogene
45.64	32.7005	35.4802	31.4829	-0.127473	0.741388	BSU13170	guaD	deamination of guanine to xanthine, purine salvage and interconversion	guanine deaminase, general stress protein, important for survival of ethanol and paraquat stresses
17.0031	8.53056	13.8459	5.10533	-0.127435	0.716417	BSU_tRNA_7	trnSL-Ser1	translation	tRNA-Ser
859.106	934.097	775.372	840.677	-0.127423	0.644506	BSU23240	ribT	unknown	similar to dioxin reductive etherase
71.5921	39.8093	62.3066	34.0355	-0.127363	0.739374	BSU12600	xkdF	unknown	PBSX prophage
68.0125	5.68704	43.2685	16.1669	-0.127356	0.735961	BSU37890	spsC	spore coat polysaccharide synthesis	aminotransferase, involved in spore coat polysaccharide synthesis
246.098	294.304	227.592	256.117	-0.126726	0.682133	BSU37600	ywfO	unknown	unknown
25.9521	39.8093	29.4226	25.5266	-0.126699	0.743958	BSU28410	gerE	regulation of [[protein|SigK]]-dependent gene expression	transcriptional regulator (repressor or activator) of a subset of [[protein|SigK]]-dependent late spore coat genes
69.8023	123.693	89.9985	79.1326	-0.12667	0.726109	BSU35380	fliW	control of CsrA activity	checkpoint protein for hag expression, CsrA anatagonist
52.7992	45.4963	45.8646	39.1408	-0.126523	0.739744	BSU28900	pftB	uptake of pyruvate	pyruvate transporter
140.5	241.699	160.959	177.836	-0.126499	0.70591	BSU17930	ccdA	cytochrome c synthesis	membrane-embedded thiol-disulfide oxidoreductase
289.053	490.507	314.995	381.198	-0.126358	0.68893	BSU00680	hprT	purine salvage and interconversion, control of ftsH expression	trigger enzyme, hypoxanthine phosphoribosyltransferase and part of a transcription activator
144.974	194.781	124.613	176.985	-0.126318	0.706717	BSU26900	yraL	unknown	unknown
39.3757	41.2311	40.6724	28.0793	-0.126088	0.743874	BSU00180	yaaJ	tRNA modification	tRNA specific adenosine deaminase
28.6369	42.6528	28.5572	31.4829	-0.125622	0.745777	BSU08899	ygzD	unknown	similar to transcription regulator (Xre family)
13.4235	7.1088	10.3844	4.25444	-0.125567	0.708704	BSU21430	bhlB	unknown	holin-like protein
447.451	545.956	411.051	482.453	-0.12552	0.66821	BSU15910	fabG	fatty acid biosynthesis	beta-ketoacyl-acyl carrier protein reductase
241.623	280.087	233.65	233.994	-0.125422	0.684806	BSU32200	yutJ	unknown	putative NADH dehydrogenase
44.7451	17.0611	34.6148	17.0178	-0.125285	0.745691	BSU40430	yycE	unknown	unknown
97.5443	120.85	100.383	92.7468	-0.125283	0.719206	BSU22610	tyrA	biosynthesis of tyrosine	prephenate dehydrogenase
95.7545	99.5233	95.1907	77.4308	-0.125263	0.723029	BSU13670	mhqR	regulation of resistance to quinones and diamide	[SW|MarR family ]transcriptional repressor of [[gene|azoR2]], [[gene|mhqA]], [[gene|mhqD]]-[[gene|mhqE]]and [[gene|mhqN]]-[[gene|mhqO]]-[[gene|mhqP ]]expression
152.133	163.502	147.978	133.589	-0.12509	0.704406	BSU08010	yfjP	unknown	similar to DNA-3-methyladenine glycosidase II
68.0125	102.367	71.8257	77.4308	-0.12479	0.730853	BSU36630	ywnA	unknown	unknown
1592.03	2298.99	1596.61	1912.8	-0.124729	0.659964	BSU32940	yusV	acquisition of iron	ABC transporter for the siderophores Fe-enterobactin and Fe-bacillibactin, as well as for the siderophores schizokinen and arthrobactin (ATPase)
37.5859	39.8093	35.4802	30.632	-0.124174	0.747735	BSU29910	ytzH	unknown	unknown
17.898	7.1088	9.51907	9.35977	-0.124055	0.7251	BSU03652	yclD	resistance to salicylic acid	putative FMN-binding subunit of phenolic acid decarboxylase
284.579	363.971	279.515	302.916	-0.123837	0.684443	BSU24470	yqhS	unknown	similar to 3-dehydroquinate dehydratase
581.686	594.296	518.357	543.717	-0.123635	0.662245	BSU29650	dgcP	synthesis of c-di-GMP	diguanylate cyclase
50.1145	46.9181	34.6148	49.3515	-0.123301	0.746803	BSU26760	yrdC	unknown	unknown
349.012	639.792	405.859	479.901	-0.123295	0.695579	BSU22970	ypbH	unknown	putative adaptor protein for ClpC-ClpP
105.598	145.02	114.229	108.063	-0.123228	0.720155	BSU27660	comN	regulation of competence and DNA uptake	mediates post-transcriptional control of [[gene|comEA|comE]] operon expression
636.275	918.457	634.316	766.65	-0.123083	0.674565	BSU29870	ytzB	unknown	unknown
146.764	301.413	174.805	222.933	-0.123042	0.717815	BSU39140	yxiK	unknown	unknown
161.082	208.999	126.344	203.362	-0.122767	0.714859	BSU38020	pdxK	biosynthesis of pyridoxal phosphate	pyridoxine, pyridoxal, and pyridoxamine kinase
202.248	211.842	191.247	180.388	-0.122571	0.699082	BSU40350	rocR	transcriptional activator of arginine utilization operons	transcriptional activator of arginine utilization operons
534.256	1161.58	689.7	829.616	-0.122564	0.701384	BSU29679	ytzK	unknown	unknown
32.2165	52.6052	43.2685	28.9302	-0.12244	0.751175	BSU_misc_RNA_18	BSU_misc_RNA_18
112.758	773.438	323.648	344.61	-0.122274	0.731343	BSU07620	yflN	unknown	unknown
163.767	176.298	146.248	158.265	-0.122049	0.708168	BSU35390	yviE	unknown	unknown
78.7513	149.285	82.2101	118.273	-0.121863	0.735107	BSU14780	ylaH	unknown	unknown
8.94902	11.3741	5.19222	9.35977	-0.121768	0.719377	BSU17267	ymzE/2	unknown	part of the ymzE pseudogene
54.589	4.26528	32.8841	14.4651	-0.121456	0.744499	BSU02420	glnT	glutamine uptake	glutamine transporter (proton symport)
34.9012	38.3875	30.2879	32.3337	-0.121084	0.754243	BSU26810	yrpC	peptidoglycan precursor biosynthesis	glutamate racemase
29.5318	25.5917	23.365	22.974	-0.121004	0.754858	BSU26700	azlD	export of branched-chain amino acids	branched-chain amino acid transporter
13.4235	8.53056	7.78833	8.50888	-0.120981	0.72693	BSU19689	yokU	unknown	unknown
282.789	365.393	304.61	279.091	-0.120495	0.692934	BSU28780	araD	arabinose utilization	L-ribulose-phosphate 4-epimerase
181.665	83.8839	128.075	108.914	-0.12034	0.735713	BSU00640	spoIIE	control of [[protein|SigF ]]activity, required for normal formation of the asymmetric septum	protein serine phosphatase, septum-associated PP2C, dephosphorylation of [[protein|SpoIIAA]]
81.436	88.1492	76.1526	74.0273	-0.120038	0.737983	BSU08870	ygaN	unknown	unknown
94.8596	203.312	95.1907	167.625	-0.120014	0.738758	BSU21598	yoyK/1	unknown	part of the yoyK pseudogene
40.2706	45.4963	43.2685	30.632	-0.119949	0.75521	BSU10520	glcP	unknown	probable glucose/mannose:H+ symporter
8.94902	15.6394	3.46148	14.4651	-0.119709	0.728422	BSU13789	ykzQ	unknown	unknown
112.758	122.271	118.556	91.045	-0.119232	0.730268	BSU23580	ansA	asparagine degradation	L-asparaginase
906.535	1457.3	961.426	1175.08	-0.119203	0.686549	BSU01540	salA	control of alkaline protease expression	negative regulator of [[gene|scoC]] expression, activator of [[protein|PtkA]] kinase activity
525.307	797.608	562.49	633.061	-0.11843	0.690062	BSU37070	rpmE	translation	ribosomal protein
5256.65	7823.95	5632.69	6238.71	-0.118427	0.671039	BSU34040	lutB	lactate utilization	lactate catabolic enzyme
732.03	813.247	677.585	724.957	-0.118082	0.67197	BSU15370	ylmD	quality control to maintain composition and integrity of peptidoglycan	peptidoglycan-editing factor, prevents incorporation of glycine or L-serine into the PG sacculi
248.783	382.454	229.323	337.803	-0.117916	0.713954	BSU15970	ylxM	presecretory protein translocation	putative signal recognition particle (SRP) component
213.881	437.902	272.592	311.425	-0.117474	0.721525	BSU08110	sspH	protection of spore DNA	small acid-soluble spore protein (minor)
7.15921	7.1088	5.19222	4.25444	-0.117456	0.704223	BSU09750	sspB	protection of spore DNA	small acid-soluble spore protein (major beta-type SASP)
34.0063	82.4621	49.3261	51.0533	-0.117403	0.758794	BSU_misc_RNA_1	BSU_misc_RNA_1
164.662	166.346	154.036	143.8	-0.117135	0.720033	BSU23570	ansB	aspartate degradation	L-aspartase
45.64	61.1357	57.1144	35.7373	-0.116997	0.758662	BSU39870	yxbD	unknown	unknown
14.3184	5.68704	9.51907	5.10533	-0.116696	0.727458	BSU36320	ywpG	unknown	unknown
421.499	727.942	456.05	581.156	-0.116564	0.707313	BSU22700	aroB	biosynthesis of aromatic amino acids	3-dehydroquinate synthase
62.6431	103.789	68.3642	78.2817	-0.116444	0.750135	BSU11839	yjzE	unknown	general stress protein
333.798	501.882	370.378	384.601	-0.116389	0.702522	BSU21910	metA	biosynthesis of methionine	homoserine O-succinyltransferase
42.9553	32.7005	39.807	25.5266	-0.116019	0.764372	BSU10009	yhzF	unknown	unknown
37.5859	34.1223	33.7494	28.0793	-0.11525	0.765896	BSU04620	acpS	fatty acid biosynthesis	acyl-carrier protein synthase, 4-phosphopantetheine transferase
139.605	150.707	103.844	156.563	-0.115213	0.734938	BSU20930	yopD	unknown	unknown
227.305	297.148	194.708	278.24	-0.114802	0.719597	BSU03530	ycxA	unknown	unknown
17.898	17.0611	15.5767	12.7633	-0.114401	0.76086	BSU39030	yxiT	unknown	unknown
73.3819	78.1968	63.172	71.4746	-0.114128	0.753938	BSU22520	ypjB	unknown	unknown
897.586	1339.3	862.774	1168.27	-0.113939	0.699278	BSU26230	yqaP	unknown	unknown
7.15921	1.42176	3.46148	0.850888	-0.113902	0.643854	BSU20030	yosR	unknown	glutaredoxin-like thioredoxin
18.7929	32.7005	19.0381	23.8249	-0.11389	0.76799	BSU06079	ydzW/6	unknown	putative phosphomannomutase, internal part of YdzW
68.9074	83.8839	66.6335	68.9219	-0.113716	0.754867	BSU00650	yabS	unknown	unknown
17.898	11.3741	14.7113	8.50888	-0.113677	0.75532	BSU06460	purS	purine biosynthesis	phosphoribosylformylglycinamidine synthase
37.5859	19.9047	30.2879	18.7195	-0.113237	0.769848	BSU15540	pyrD	pyrimidine biosynthesis	dihydroorotic acid dehydrogenase (catalytic subunit)
18.7929	14.2176	16.442	10.2107	-0.11306	0.761247	BSU25850	yqzI	unknown	unknown
450.136	517.521	427.493	452.672	-0.113055	0.696221	BSU23890	yidC2	membrane insertion of proteins and protein secretion	Sec-independent membrane protein translocase, required for development of genetic competence
1717.32	2134.06	1593.15	1919.6	-0.112812	0.681802	BSU37110	ywjH	pentose phosphate pathway	transaldolase
96.6494	118.006	91.7292	100.405	-0.112639	0.746797	BSU12260	yjlA	unknown	similar to intracellular alkaline protease
894.902	1033.62	813.448	945.337	-0.112287	0.686535	BSU00670	tilS	tRNA modification, control of ftsH expression	trigger enzyme, tRNAIle-lysidine synthetase (modifies C34 at the wobble position of tRNA2Ile to lysidine) and part of a transcription activator
201.353	237.434	193.843	203.362	-0.111992	0.72305	BSU31230	tlpB	control of chemotaxis	membrane-bound chemotaxis receptor, methyl-accepting chemotaxis protein
410.76	493.351	376.436	445.865	-0.111826	0.704426	BSU30070	opuD	compatible solute transport	glycine betaine and arsenobetaine transporter
95.7545	61.1357	83.0755	57.0095	-0.111742	0.761961	BSU04340	ydaP	unknown	general stress protein, required for survival of ethanol stress, putative pyruvate oxidase
614.797	794.764	636.912	647.526	-0.111404	0.696415	BSU15860	sdaAA	serine utilization	L-serine deaminase
12.5286	42.6528	17.3074	28.0793	-0.111168	0.771992	BSU_rRNA_4	rrnA-16S	translation	16S rRNA
2704.39	3339.72	2540.73	2983.21	-0.111099	0.682011	BSU25020	sodA	detoxification of oxygen radicals	superoxide dismutase, general stress protein, important for survival of ethanol and paraquat stresses and at low temperatures
74.2768	100.945	77.0179	79.1326	-0.110875	0.757738	BSU07680	yflH	unknown	general stress protein
332.903	332.692	246.63	358.224	-0.11072	0.720025	BSU08020	yfjO	unknown	similar to RNA methyltransferase
12.5286	0	6.05759	0.850888	-0.110442	0.667524	BSU19639	yoyE	unknown	unknown
17.898	8.53056	14.7113	5.95622	-0.110309	0.75582	BSU34250	epsL	biofilm formation	similar to UDP-galactose phosphate transferase, extracellular polysaccharide synthesis
270.26	356.862	270.861	298.662	-0.110017	0.720082	BSU25460	dnaJ	protein quality control	heat-shock protein (activation of [[protein|DnaK]])
590.635	887.179	571.144	773.457	-0.109927	0.714416	BSU17850	lexA	regulation of DNA damage repair	transcriptional repressor of the SOS regulon
150.343	137.911	130.671	130.186	-0.109862	0.741623	BSU11330	fabHA	fatty acid biosynthesis	beta-ketoacyl-acyl carrier protein synthase III, principal condensing enzyme responsible for the initiation of fatty acid synthesis in non-stressed B. subtilis cells
48.3247	56.8704	39.807	52.7551	-0.109724	0.772328	BSU19630	deoD	purine salvage and interconversion	purine nucleoside phosphorylase
21.4776	5.68704	10.3844	11.0615	-0.109618	0.757779	BSU31900	yukD	export of YukE	Ubiquitin-like protein, part of the type VII protein secretion system YukD-YukC-YukB-YueB-YueC, putative bacteriocin
53.6941	72.5098	43.2685	68.071	-0.109492	0.770724	BSU23060	ypzE	unknown	unknown
5.36941	0	0	0.850888	-0.109182	0.517807	BSU_misc_RNA_8	BSU_misc_RNA_8
603.164	644.058	550.375	589.665	-0.108956	0.699495	BSU03050	ldh	overflow metabolism, fermentation	L-lactate dehydrogenase
193.299	271.556	198.17	222.933	-0.108943	0.733321	BSU27270	mtnN	methionine salvage	methylthioadenosine nucleosidase
153.923	152.128	146.248	131.037	-0.108607	0.742553	BSU10320	yhfP	unknown	similar to predicted oxidoreductase, Zn-dependent and NAD(P)-binding
161.977	166.346	137.594	159.967	-0.108542	0.740721	BSU04640	alr	peptidoglycan biosynthesis
25.9521	19.9047	23.365	15.316	-0.108537	0.777592	BSU36540	ywnJ	unknown	unknown
296.212	437.902	284.707	382.049	-0.108337	0.728864	BSU21630	yokD	unknown	similar to aminoglycoside N3-acetyltransferase
117.232	88.1492	94.3253	91.045	-0.108282	0.758258	BSU40630	yybI	protection of the spore	inner spore coat protein
46.5349	35.544	31.1533	40.8426	-0.10823	0.778864	BSU06083	ydzW/7	unknown	putative phosphomannomutase, N-terminal part of YdzW
32.2165	9.95233	20.7689	14.4651	-0.108132	0.774619	BSU38330	ywbG	unknown	holin-like auxilary protein
219.251	263.026	193.843	244.205	-0.108119	0.732183	BSU23880	mifM	control of yidC2 translation	ribosome-nascent chain sensor of membrane protein biogenesis
135.13	140.754	113.363	136.142	-0.108064	0.748139	BSU23760	coaA	biosynthesis of coenzyme A	type I pantothenate kinase, major enzyme
93.0698	85.3056	76.1526	84.2379	-0.107909	0.762112	BSU10240	yhfI	unknown	similar to metallo-ÃŸ-lactamase
25.0572	34.1223	24.2304	26.3775	-0.107423	0.781816	BSU35679	yvzH	unknown	putative teichoic acid translocation permease protein (fragment)
57.2737	51.1834	55.3837	40.8426	-0.10697	0.777296	BSU09730	yheG	unknown	unknown
53.6941	83.8839	43.2685	78.2817	-0.106666	0.776731	BSU21599	yoyK/2	unknown	part of the yoyK pseudogene
72.487	44.0746	58.8452	45.0971	-0.106499	0.778231	BSU18210	yngE	mother cell metabolism, leucine utilization	methylcrotonoyl-CoA carboxylase, subunit
4512.09	6068.08	4556.17	5152.13	-0.105973	0.697555	BSU35920	rbsK	ribose utilization	ribokinase
46.5349	65.401	57.9798	40.8426	-0.105708	0.780133	BSU26910	yraK	unknown	unknown
78.7513	44.0746	44.9992	64.6675	-0.10567	0.779934	BSU34940	yvpB	unknown	unknown
290.843	476.29	283.841	413.532	-0.105347	0.741637	BSU06060	ydiO	BsuM DNA modification	similar to DNA-3-methyladenine glycosidase II
228.2	282.93	217.208	248.459	-0.105294	0.736028	BSU03130	nadE	NAD biosynthesis	NH3-dependent NAD+ synthetase
240.729	371.08	258.746	297.811	-0.105246	0.738583	BSU34740	crh	, formerly known as \	\Carbon-flux regulating HPr\"
254.152	356.862	269.995	286.749	-0.105098	0.734524	BSU39540	yxeI	resistance to penicillin	penicillin acylase
51.9043	39.8093	52.7876	28.0793	-0.104954	0.785141	BSU00910	ispF	MEP pathway of isoprenoid biosynthesis	2-C-methyl-D-erythrol-2,4-cyclodiphosphate synthase, 5th step in the MEP pathway of isoprenoid biosynthesis
256.837	304.257	230.188	281.644	-0.104933	0.73452	BSU09930	yhaM	RNA degradation	RNase, 3â†’ 5 exoribonuclease
62.6431	85.3056	62.3066	69.7728	-0.104854	0.775002	BSU06839	phrH	control of [SW|sporulation] initiation	secreted regulator of the activity of phosphatase [[protein|RapH]]
128.866	129.38	117.69	116.572	-0.104773	0.756596	BSU32290	yutF	unknown	p-nitrophenyl phosphatase
66.2227	109.476	70.095	86.7906	-0.104755	0.773443	BSU_misc_RNA_56	BSU_misc_RNA_56
29.5318	11.3741	20.7689	13.6142	-0.104563	0.78214	BSU36150	ywqN	unknown	unknown
86.8055	109.476	86.537	90.1941	-0.104356	0.767578	BSU25320	yqfG	rRNA maturation	similar to endoribonuclease, required for rRNA maturation
25.9521	15.6394	14.7113	20.4213	-0.103831	0.785417	BSU06000	ydiK	unknown	unknown
59.9584	38.3875	45.8646	41.6935	-0.103683	0.785948	BSU40280	yycO	unknown	unknown
53.6941	69.6663	54.5183	55.3077	-0.10358	0.78138	BSU05210	ydeI	unknown	unknown
12.5286	2.84352	9.51907	0.850888	-0.103375	0.725806	BSU29239	ytrH	unknown	sporulation protein
41.1655	19.9047	27.6918	25.5266	-0.102859	0.79079	BSU11070	yitP	unknown	unknown
25.9521	27.0135	25.0957	20.4213	-0.102388	0.791469	BSU22480	mgsA	bypass of glycolysis	methylglyoxal synthase
2699.92	5310.28	3415.62	3922.59	-0.102334	0.735391	BSU15100	ylbP	unknown	putative N-acetyltransferase
39.3757	28.4352	36.3455	22.974	-0.102305	0.791946	BSU27470	yrrD	unknown	forespore-specific sporulation protein
98.4392	183.407	92.5946	160.818	-0.102183	0.774523	BSU33890	yvbK	unknown	unknown
37.5859	34.1223	38.9416	23.8249	-0.102172	0.792004	BSU17070	ymcC	unknown	unknown
10644.9	16897.6	12035.6	13284.9	-0.102122	0.717967	BSU32670	sufB	synthesis of iron-sulfur clusters	FeS scaffold, synthesis of Fe-S-clusters
22.3725	17.0611	25.0957	7.65799	-0.102033	0.785623	BSU12630	xkdI	unknown	PBSX prophage
11.6337	5.68704	4.32685	8.50888	-0.10199	0.754008	BSU_misc_RNA_52	BSU_misc_RNA_52
166.452	200.468	156.632	177.836	-0.101605	0.75419	BSU38360	ywbD	unknown	unknown
145.869	130.802	132.402	119.975	-0.100753	0.76402	BSU14050	ykuE	unknown	Mn/ Zn-dependent phosphatase
354.381	419.419	327.11	382.9	-0.100679	0.73556	BSU23990	brxB	de-bacillithiolation of S-bacillithiolated [[protein|OhrR]] and [[protein|MetE]]	bacilliredoxin
4.47451	1.42176	0.86537	1.70178	-0.100389	0.642809	BSU_tRNA_53	trnB-Thr	translation
626.431	1046.42	739.891	794.729	-0.100331	0.737424	BSU16260	ylxF	unknown	unknown
1302.98	1502.8	1163.06	1422.68	-0.100034	0.716603	BSU29780	ytxG	unknown	general stress protein
83.2259	2.84352	50.1915	22.1231	-0.0999584	0.789813	BSU37510	pbpG	bifunctional glucosyltransferase/ transpeptidase	penicillin-binding protein 2d
749.928	1053.52	705.277	952.144	-0.0996932	0.734352	BSU21920	ugtP	synthesis of glucolipids and anchoring of lipoteichoic acid, inhibition of [[protein|FtsZ]] assembly	UDP-glucose diacylglycerol glucosyltransferase, growth-rate dependent inhibitor of [[category|Cell division]]
57.2737	42.6528	50.1915	39.1408	-0.0996678	0.793571	BSU33029	yirB	control of proteolysis	anti-adaptor protein, inhibits YjbH
14.3184	32.7005	20.7689	18.7195	-0.09962	0.795011	BSU07180	yezB	possible stressosome protein	split paralog of RsbR (with YetI)
82.3309	41.2311	69.2296	41.6935	-0.0995967	0.793446	BSU39810	csbC	protection against paraquat stress	general stress protein, similar to sugar-H<sup>+</sup> symporter, required for protection against paraquat stress
15.2133	5.68704	7.78833	8.50888	-0.0995668	0.77044	BSU20480	yoqX	unknown	unknown
20.5827	14.2176	12.1152	17.0178	-0.0988949	0.792186	BSU19120	czrA	regulation of resistance against toxic metal cations	transcriptional repressor (ArsR family), cadA and czcD
54.589	36.9658	48.4607	33.1846	-0.0987373	0.797079	BSU03160	ycgJ	unknown	similar to predicted S-adenosylmethionine-dependent methyltransferase
457.295	422.263	323.648	485.006	-0.098712	0.745129	BSU18970	yobI	unknown	unknown
94.8596	66.8228	72.6911	74.0273	-0.0986495	0.785908	BSU03450	hxlB	ribulose monophosphate pathway for formaldehyde fixation	6-phospho-3-hexuloisomerase
170.926	181.985	175.67	147.204	-0.0985771	0.761845	BSU14300	moaE	nitrate respiration	molybdopterin synthase (large subunit), catalyses the transfer of sulfide from MoaD thiocarboxylate
224.62	334.114	256.15	255.266	-0.0982871	0.75506	BSU34810	yvcD	unknown	unknown
333.798	376.767	292.495	360.776	-0.0980479	0.744627	BSU29620	hisJ	biosynthesis of histidine	histidinol phosphate phosphatase
264.891	373.923	295.091	291.004	-0.0974957	0.751958	BSU01440	rplQ	translation	ribosomal protein
58.1686	52.6052	47.5953	51.9042	-0.097481	0.795576	BSU04760	ydcG	unknown	unknown
302.477	191.938	237.111	217.827	-0.0967934	0.76368	BSU04570	murF	peptidoglycan precursor biosynthesis	UDP-N-acetylmuramoyl-L-alanyl-D-glutamyl-meso-2,6-diaminopimeloyl-D-alanyl-D-alanine synthetase
52.7992	69.6663	56.249	53.6059	-0.0962702	0.796615	BSU07650	yflK	unknown	unknown
204.932	156.394	193.843	137.844	-0.0961268	0.772104	BSU06480	purL	purine biosynthesis	phosphoribosylformylglycinamidine synthase
2.6847	1.42176	0	0.850888	-0.0961207	0.565872	BSU_misc_RNA_27	BSU_misc_RNA_27
161.977	183.407	140.19	176.134	-0.0960277	0.769609	BSU19750	cgeE	maturation of the outermost layer of the spore	maturation of the outermost layer of the spore
2.6847	1.42176	0.86537	0	-0.0956805	0.568025	BSU_tRNA_42	trnD-Cys	translation
45.64	75.3533	44.9992	62.9657	-0.095618	0.800081	BSU28010	mreD	cell shape determation	MreD is a cell shape determining protein, it couples the cytosolic MreB and MreB-like proteins to the extracellular peptidoglycan-synthesizing machinery
401.811	545.956	364.321	507.98	-0.0954553	0.753801	BSU02330	ybfQ	unknown	unknown
450.136	486.242	384.224	479.901	-0.0953924	0.7449	BSU07690	yflG	removal of N-terminal methionine from nascent proteins	methionine aminopeptidase
15.2133	8.53056	13.8459	5.10533	-0.0951866	0.784953	BSU20280	yorR	unknown	unknown
555.734	818.934	606.624	661.14	-0.0950749	0.746241	BSU27920	obg	ribosome assembly, may be required to stimulate activity	GTP-binding protein involved in initiation of sporulation and assembly of the 50S ribosome subunit
993.341	1465.84	1082.58	1189.54	-0.094658	0.741063	BSU13910	ptsI	PTS-dependent sugar transport	Enzyme I, general (non sugar-specific) component of the HPr)
476.983	480.555	411.916	473.094	-0.094599	0.743715	BSU13990	kinA	initiation of sporulation	two-component sensor kinase, phosphorylates [[protein|Spo0F]], part of the [SW|phosphorelay]
294.423	396.671	282.111	353.969	-0.0943704	0.759046	BSU19170	yocD	unknown	similar to immunity to bacteriotoxins
1263.6	1842.6	1237.48	1632.85	-0.0942239	0.74478	BSU40300	rapG	control of DegU activity	response regulator aspartate phosphatase, controls DegU activity
31.3216	72.5098	42.4031	49.3515	-0.0940162	0.806574	BSU16000	ylqC	unknown	unknown
816.15	1104.71	830.755	945.337	-0.0940095	0.741177	BSU16940	recA	DNA repair/ recombination	multifunctional protein involved in homologous recombination and DNA repair (LexA-autocleavage), required to internalize and to recombine ssDNA with homologous resident duplex, required for efficient survival and replication restart after replication-transcription conflicts
195.983	233.169	169.613	224.634	-0.0939274	0.770084	BSU25110	yqfU	unknown	unknown
17.898	1.42176	9.51907	5.10533	-0.093758	0.768857	BSU17310	ymaG	protection of the spore	spore coat protein
97.5443	149.285	107.306	117.423	-0.0936124	0.787367	BSU35850	ywtE	dephosphorylation of the riboflavin precursor, 5-amino-6-ribitylamino-2,4(1H,3H)-pyrimidinedione 5'-phosphate (minor activity)	dephosphorylation of the riboflavin precursor, 5-amino-6-ribitylamino-2,4(1H,3H)-pyrimidinedione 5'-phosphate (minor activity)
1626.93	2331.69	1798.24	1866.85	-0.0935098	0.73826	BSU00060	gyrB	DNA supercoiling, control of [[category|DNA replication|replication]] initiation	DNA gyrase (subunit B)
202.248	285.774	207.689	240.801	-0.0930233	0.77024	BSU14090	ykuI	unknown	c-di-GMP binding protein
43.8502	42.6528	44.9992	32.3337	-0.0926493	0.809383	BSU00030	yaaA	assembly of the 50S subunit of the ribosome	ribosome assembly factor, participates in the assembly of the 50S subunit of the ribosome
23.2674	8.53056	17.3074	9.35977	-0.0920916	0.801593	BSU24640	tapA	[SW|biofilm formation]	[[protein|TasA]] anchoring/assembly protein
46.5349	28.4352	38.0763	28.9302	-0.0916697	0.812795	BSU02580	ycbO	unknown	unknown
496.67	672.493	575.471	506.278	-0.0915104	0.75453	BSU28790	araB	arabinose utilization	L-ribulokinase
323.954	400.937	280.38	388.856	-0.091472	0.765875	BSU34820	bmrA	multiple antibiotic resistance	multidrug [SW|ABC transporter] (ATP-binding protein)
377.648	554.487	399.801	461.181	-0.0912912	0.762453	BSU22370	aspB	biosynthesis of aspartate	aspartate transaminase
556.629	810.404	511.434	752.185	-0.0907842	0.764893	BSU01030	rplA	translation	ribosomal protein
31.3216	2.84352	16.442	11.9124	-0.0907816	0.799358	BSU19730	yodS	unknown	similar to butyrate-acetoacetate CoA-transferase
259.521	240.278	260.476	201.66	-0.0905005	0.772782	BSU09920	sbcE	DNA double-strand break repair and competence	SMC-like protein, involved in DNA double-strand break repair and competence
3377.36	4069.08	3238.21	3684.34	-0.0904906	0.735619	BSU35300	secA	protein secretion	preprotein translocase subunit (ATPase), required for membrane targeting of DivIVA, motor protein that drives preprotein translocation through the SecY-SecE-SecG channel
71.5921	48.3399	58.8452	50.2024	-0.0904515	0.809594	BSU33640	yvaM	unknown	similar to hydrolase
501.145	708.037	455.185	662.842	-0.0903992	0.765846	BSU04140	pbpC	unknown	transpeptidase, penicillin-binding protein 3
8.05411	1.42176	4.32685	1.70178	-0.0902644	0.731592	BSU_tRNA_81	trnQ-Arg	translation
25.0572	29.857	25.0957	22.974	-0.0902615	0.815871	BSU09965	yhaJ	unknown	putative bacteriocin
51.9043	58.2922	49.3261	50.2024	-0.089889	0.811197	BSU39040	yxiS	survival of stress conditions	general stress protein, survival of ethanol, paraquat and salt stresses
130.656	169.19	136.728	138.695	-0.0898737	0.787756	BSU33080	liaR	regulation of the [[gene|liaI]]-[[gene|liaH]]-[[gene|liaG]]-[[gene|liaF]]-[[gene|liaS]]-[[gene|liaR ]]operon	two-component response regulator, regulation of the [[gene|liaI]]-[[gene|liaH]]-[[gene|liaG]]-[[gene|liaF]]-[[gene|liaS]]-[[gene|liaR ]]operon in response to bacitracin
4.47451	12.7958	7.78833	5.10533	-0.0897168	0.782106	BSU_misc_RNA_31	BSU_misc_RNA_31
187.929	264.448	179.132	237.398	-0.0895893	0.782207	BSU22600	aroE	biosynthesis of aromatic amino acids	3-phosphoshikimate 1-carboxyvinyltransferase
1010.34	1428.87	1048.83	1215.07	-0.0894985	0.753408	BSU22360	asnS	translation	asparagyl-tRNA synthetase
65.3278	32.7005	54.5183	34.0355	-0.0894603	0.816112	BSU12590	xkdE	unknown	PBSX prophage
158.398	292.883	175.67	238.249	-0.0894589	0.790157	BSU04710	rsbV	control of [[protein|SigB ]]activity	antagonist of [[protein|RsbW]], anti-anti-[[protein|SigB]]
85.9106	34.1223	59.7105	49.3515	-0.0894195	0.814813	BSU30950	glgA	glycogen biosynthesis	glycogen synthase (ADPGlc)
30.4267	21.3264	25.9611	19.5704	-0.0890041	0.818015	BSU07735	yflB	unknown	unknown
7827.7	11153.7	8777.45	8879.87	-0.0889815	0.745258	BSU29130	icd	TCA cycle	isocitrate dehydrogenase
117.232	103.789	99.5175	103.808	-0.0888552	0.797224	BSU11080	yitQ	unknown	unknown
3883.87	6335.37	4175.41	5312.94	-0.0887751	0.759772	BSU22880	ypfD	unknown	similar to ribosomal protein S1
36.691	24.1699	29.4226	24.6758	-0.088768	0.819006	BSU38910	yxjL	unknown	two-component response regulator
51.9043	44.0746	47.5953	39.1408	-0.0886992	0.815967	BSU22530	ypjA	unknown	unknown
445.661	894.288	589.317	648.377	-0.0886287	0.778638	BSU28450	sdhC	TCA cycle	succinate dehydrogenase (cytochrome b558 subunit)
20.5827	35.544	25.9611	22.974	-0.0883359	0.81964	BSU24710	comGC	genetic competence	DNA uptake, major component of the pseudopilus
20.5827	27.0135	25.0957	16.1669	-0.0883318	0.818645	BSU36990	ywkF	unknown	sporulation protein
625.536	881.492	624.797	773.457	-0.0882821	0.763026	BSU31400	alaT	unknown	similar to PLP-dependent methionine aminotransferase
229.095	332.692	220.669	297.811	-0.0882669	0.781986	BSU29660	rpsD	translation	ribosomal protein
8.05411	0	3.46148	0.850888	-0.0879088	0.699527	BSU12539	ykzK	unknown	unknown PBSX prophage protein
340.958	321.318	289.034	325.89	-0.0878737	0.769462	BSU16150	clpQ	protein degradation	two-component ATP-dependent protease
74.2768	28.4352	58.8452	34.0355	-0.0876874	0.820284	BSU35830	ywtG	unknown	general stress protein, similar to metabolite transport protein
279.209	398.093	285.572	341.206	-0.0874319	0.777392	BSU36650	ureB	utilization of urea as alternative nitrogen source	urease (beta subunit)
576.317	941.206	655.085	752.185	-0.0873745	0.770815	BSU25550	rpsT	translation	ribosomal protein
402.706	520.364	419.704	437.356	-0.0869448	0.767749	BSU24450	efp	[[category|Translation]]	elongation factor P, important for the [[category|Translation]] of proteins containing three or more consecutive proline residues
399.126	467.759	387.686	417.786	-0.0867885	0.766992	BSU22870	fni	MEP pathway of isoprenoid biosynthesis	isopentenyl diphosphate isomerase, last (8th) step in the MEP pathway of isoprenoid biosynthesis
4849.47	9080.79	5919.13	7024.08	-0.0866747	0.771455	BSU11382	appA/2	unknown	oligopeptide ABC transporter, inactive pseudogene in strain 168
545.89	726.52	522.683	659.438	-0.0866395	0.767738	BSU16810	ymfC	unknown	similar to transcriptional regulator (GntR family)
85.9106	88.1492	82.2101	77.4308	-0.086579	0.808269	BSU33010	cssR	control of cellular responses to protein secretion stress	two-component response regulator ([SW|OmpR family]), control of cellular responses to [SW|protein secretion] stress
655.963	935.519	666.335	812.598	-0.0865254	0.767104	BSU21740	ypmR	unknown	unknown
109.178	99.5233	102.114	90.1941	-0.0859667	0.805307	BSU34600	mdxF	maltodextrin utilization	maltodextrin [SW|ABC transporter], permease
328.429	379.61	301.149	356.522	-0.0859317	0.774711	BSU09380	nsrR	repression of ResD-ResE-dependent genes in the absence of nitric oxide (NO)	nitric oxide-responsive regulator
1000.5	1556.83	1026.33	1351.21	-0.0858448	0.771055	BSU23970	artQ	arginine uptake	high affinity arginine ABC transporter (permease)
125.286	244.543	135.863	203.362	-0.0858408	0.804296	BSU11890	yjcK	unknown	similar to ribosomal-protein-alanine N-acetyltransferase
61.7482	54.0269	54.5183	51.0533	-0.0855472	0.819314	BSU40130	yydK	unknown	similar to transcriptional regulator (GntR family)
766.931	858.744	772.775	742.825	-0.0854677	0.758182	BSU16070	ylqG	unknown	unknown
211.197	312.787	250.957	233.994	-0.0851761	0.788174	BSU24610	sinR	control of [SW|biofilm formation]	transcriptional regulator ([SW|Xre family]) of post-exponential-phase responses genes
183.455	193.359	181.728	167.625	-0.0848153	0.791406	BSU18610	yoaH	control of chemotaxis	membrane-bound chemotaxis receptor, similar to methyl-accepting chemotaxis protein
25.0572	22.7482	18.1728	23.8249	-0.0848055	0.826065	BSU19749	yoyG	unknown	unknown
185.245	173.455	160.093	172.73	-0.0845811	0.793347	BSU37530	ywhC	unknown	similar to site-2 protease
161.082	218.951	195.574	155.712	-0.0844752	0.796607	BSU00770	sul	biosynthesis of folate	dihydropteroate synthase
220.146	294.304	190.381	285.898	-0.0843871	0.793696	BSU40470	yycC	unknown	unknown
24.1623	25.5917	16.442	27.2284	-0.0842678	0.827244	BSU27290	yrzA	unknown	unknown
1610.82	2037.38	1547.28	1858.34	-0.0840703	0.760823	BSU29180	pyk	catabolic enzyme in glycolysis	pyruvate kinase, glycolytic enzyme
74.2768	112.319	85.6716	85.0888	-0.084063	0.814413	BSU08370	yfiR	control of [[gene|yfiS ]]expression	transcriptional regulator ([SW|TetR family]) of the [[gene|yfiS]]-[[gene|yfiR ]]operon
9.84392	5.68704	4.32685	7.65799	-0.0836426	0.793517	BSU_misc_RNA_10	BSU_misc_RNA_10
7.15921	2.84352	4.32685	2.55266	-0.0835734	0.762485	BSU_tRNA_71	trnB-Ser2	translation
236.254	260.182	220.669	240.801	-0.0835369	0.787487	BSU04320	kimA	potassium uptake	high-affinity potassium transporter (uptake)
26.847	22.7482	25.0957	18.7195	-0.0833062	0.829327	BSU06850	yeeK	protection of the spore	inner spore coat protein
118.127	66.8228	91.7292	79.1326	-0.0832714	0.818201	BSU09910	yhaO	unknown	unknown
174.506	196.203	154.036	189.748	-0.0831172	0.79761	BSU05220	ydeJ	unknown	unknown
837.628	821.778	801.333	749.632	-0.0830668	0.763595	BSU18330	ppsB	production of the antibacterial compound plipastatin	plipastatin synthetase
81.436	136.489	97.7868	102.107	-0.0825227	0.815831	BSU09610	yhdV	export of flouride	similar to flouride channel
24.1623	22.7482	25.0957	16.1669	-0.0824606	0.830528	BSU21080	yonI	unknown	unknown
297.107	373.923	315.86	308.872	-0.0823325	0.785202	BSU40400	walK	control of cell wall metabolism	two-component sensor kinase, controls cell wall metabolism, co-ordinates cell wall remodelling with cell division by controlling the transcription of genes for autolysins and their inhibitors
0.894902	5.68704	2.59611	0.850888	-0.0822384	0.716081	BSU_tRNA_29	trnD-Asn	translation
95.7545	65.401	85.6716	62.9657	-0.082101	0.822256	BSU32100	yumB	unknown	unknown
35.7961	19.9047	27.6918	22.1231	-0.0818609	0.832622	BSU12570	xtmA	phage DNA replication	PBSX terminase (small subunit)
15.2133	1.42176	6.92296	5.95622	-0.0818517	0.793026	BSU22040	bpsB	polyketide synthesis	methyltransferase, involved in polyketide synthesis
127.076	170.611	128.075	147.204	-0.08177	0.807577	BSU38310	ywbI	control of expression of the ywbH-ywbG operon	transcriptional regulator (LysR family), activator of the ywbH-ywbG operon
393.757	416.576	359.129	397.365	-0.0816888	0.780534	BSU07490	fecF	iron uptake	iron/citrate ABC transporter (ATP-binding protein)
7.15921	14.2176	9.51907	7.65799	-0.0816617	0.813231	BSU06033	ydzT/1	unknown	putative integrase (fragment), C-terminal part of YdzT
49.2196	44.0746	39.807	45.0971	-0.0816236	0.830573	BSU30450	ytrB	unknown	[SW|ABC transporter] (ATP-binding protein)
44.7451	52.6052	35.4802	52.7551	-0.081612	0.830685	BSU18979	yoyA	unknown	unknown, putative pseudogene
42.9553	55.4487	44.1339	45.0971	-0.0814204	0.830497	BSU27210	yrhF	unknown	unknown
17.898	28.4352	24.2304	16.1669	-0.0813477	0.832418	BSU_tRNA_45	trnS-Asn	translation
16.1082	5.68704	9.51907	8.50888	-0.0806882	0.815332	BSU24660	spoIIIL	activation of [[protein|SigG]]	component of the [[protein|SpoIIIA]]-[[protein|SpoIIQ]] trans-envelope complex, required for the activation of [[protein|SigG]]
714.131	767.751	662.008	724.957	-0.0806012	0.772747	BSU23500	drm	utilization of deoxyribose	phosphopentomutase
64.4329	34.1223	51.0568	39.1408	-0.0803839	0.833864	BSU02130	glpQ	glycerol-3-phosphate utilization, degradation of wall teichoic acid during phosphate starvation	glycerolphosphate diester phosphodiesterase, degrades wall teichoic acid during phosphate starvation
51.9043	1.42176	30.2879	15.316	-0.0803542	0.824749	BSU11730	cotO	controls assembly of the coat layers and coat surface topography	spore coat morphogenetic protein, controls assembly of the coat layers and coat surface topography
564.683	781.968	533.933	723.255	-0.0802241	0.787255	BSU15390	sepF	recruitment of [[protein|FtsZ]]	part of the [SW|divisome], recruits [[protein|FtsZ ]]to the membrane
70.6972	52.6052	64.0374	49.3515	-0.0800334	0.830544	BSU08290	lnrJ	involved in resistance to linearmycin	two-component sensor kinase, involved in resistance to linearmycin
27.742	27.0135	23.365	25.5266	-0.0790474	0.838439	BSU_misc_RNA_48	BSU_misc_RNA_48
3.57961	0	0	0	-0.0787167	0.525565	BSU39530	yxeJ	unknown	unknown
12.5286	1.42176	8.6537	1.70178	-0.0786906	0.787245	BSU26300	yqaI	unknown	unknown, skin element
157.503	164.924	141.921	158.265	-0.0786332	0.810399	BSU39550	yxeH	unknown	putative [SW|HAD superfamily] phosphatase
57.2737	44.0746	56.249	36.5882	-0.0781762	0.837469	BSU30220	bioF	biosynthesis of biotin	8-amino-7-oxononanoate synthase
504.725	602.827	513.164	524.147	-0.0781717	0.785249	BSU04160	mtlR	regulation of mannitol utilization	transcriptional activator of the [[gene|mtlA]]-[[gene|mtlF]]-[[gene|mtlD]] operon
480.562	530.317	462.973	484.155	-0.0780416	0.78573	BSU34680	yvcT	unknown	unknown
27.742	18.4829	19.9035	21.2722	-0.077523	0.840503	BSU17410	cwlC	mother cell lysis	N-acetylmuramoyl-L-alanine amidase
21.4776	38.3875	23.365	29.7811	-0.0775212	0.841553	BSU_tRNA_20	trnJ-Ala	translation
68.0125	98.1015	51.9222	100.405	-0.0774928	0.834226	BSU08530	yfhH	unknown	unknown
20.5827	18.4829	14.7113	19.5704	-0.0774475	0.838927	BSU38180	ywzA	unknown	general stress protein
98.4392	110.897	103.844	90.1941	-0.0773714	0.824463	BSU34060	yvfU	unknown	two-component response regulator
142.289	169.19	129.805	159.967	-0.0772111	0.816237	BSU28030	mreB	[SW|cell shape] determination	[SW|cell shape]-determining protein, forms filaments, the polymers control/restrict the mobility of the cell wall elongation enzyme complex, required for [[protein|LytE ]]activity
254.152	378.188	266.534	323.337	-0.0771499	0.805564	BSU18800	penP	resistance to beta-lactam antibiotics	beta-lactamase
246.993	287.196	245.765	253.565	-0.0771165	0.801991	BSU22130	kduI	utilization of galacturonic acid	5-keto-4-deoxyuronate isomerase
190.614	352.597	229.323	275.688	-0.0768918	0.814965	BSU01350	rplO	translation	ribosomal protein
130.656	120.85	121.152	113.168	-0.0767385	0.820993	BSU15220	murG	peptidoglycan precursor biosynthesis	UDP-N-acetylglucosamine-N-acetylmuramyl-(pentapeptide)pyrophosphoryl-undecaprenol N-acetylglucosamine transferase, conversion of lipid I to lipid II
69.8023	89.5709	83.0755	63.8166	-0.0765282	0.833335	BSU29000	nrdR	control of ribonucleotide reductase expression	negative regulator of transcription of the ribonucleotide reductase <i>nrd </i>operon
420.604	415.154	392.013	392.259	-0.0762781	0.793239	BSU06140	gutR	regulation of glucitol utilization	transcription activator of the gutB-gutP operon
327.534	386.719	272.592	395.663	-0.0760875	0.805104	BSU32730	metQ	methionine uptake	methionine [SW|ABC transporter] (binding lipoprotein)
15.2133	15.6394	9.51907	17.0178	-0.075769	0.8378	BSU09500	yhdK	control of [[protein|SigM]] activity	anti-[[protein|SigM]] protein
79.6462	123.693	76.1526	111.466	-0.0756675	0.832969	BSU21900	bsaA	unknown	similar to glutathione peroxidase
277.42	224.638	204.227	266.328	-0.0754786	0.811078	BSU35760	tagB	biosynthesis of teichoic acid	putative CDP-glycerol:glycerol phosphate glycerophosphotransferase
662.227	932.675	647.297	848.335	-0.0754624	0.797489	BSU27320	greA	transcription elongation	transcription elongation factor, resolves stalled [SW|RNA polymerase] at promoter or promoter-proximal regions,
43.8502	71.088	62.3066	42.5444	-0.0754536	0.84215	BSU19450	rsbRC	control of SigB activity	probably part of the stressosome
445.661	625.575	449.127	554.779	-0.0751826	0.801074	BSU00200	yaaK	unknown	unknown
152.133	137.911	124.613	146.353	-0.0751221	0.82182	BSU30050	murJ	export of lipid II	lipid II flippase
1235.86	1761.56	1131.9	1682.21	-0.0745192	0.800298	BSU09950	prsA	protein folding	lipoprotein, post-translocational folding of exported proteins (post-translocation molecular chaperone)
1654.67	2438.32	1972.18	1876.21	-0.0744595	0.791492	BSU38090	vpr	protein degradation	minor extracellular serine protease
1373.67	2219.37	1507.47	1866.85	-0.0743294	0.799584	BSU06310	gabP	utilization of gamma-amino butyric acid	gamma-amino butyric acid permease and minor proline permease
32.2165	31.2787	27.6918	29.7811	-0.074324	0.848002	BSU13970	ykwD	unknown	unknown
15.2133	12.7958	14.7113	9.35977	-0.0742659	0.839049	BSU21090	yonH	unknown	unknown
249.678	243.121	210.285	251.863	-0.0741651	0.811616	BSU24540	yqhL	unknown	membrane protein
21.4776	12.7958	18.1728	11.9124	-0.0741565	0.84315	BSU14750	ylaE	unknown	unknown
59.9584	46.9181	45.8646	52.7551	-0.074069	0.844555	BSU13810	ykvS	unknown	unknown
489.511	598.561	457.781	564.139	-0.074031	0.799851	BSU15150	ftsL	septum formation	[SW|cell division] protein (septum formation), controls together with [[protein|EzrA]] dynamics of the [[protein|FtsZ]] ring
75.1717	44.0746	71.8257	38.29	-0.0739084	0.845995	BSU38800	yxkH	unknown	unknown
6.26431	4.26528	4.32685	3.40355	-0.0738148	0.796398	BSU28660	sspI	protection of spore DNA	small acid-soluble spore protein (minor), SASP
289.053	305.679	302.879	255.266	-0.0738078	0.808394	BSU40040	yxaA	unknown	putative glycerate kinase
2.6847	0	0	0	-0.0737588	0.539253	BSU_rRNA_3	rrnO-5S	translation	5S rRNA
697.128	818.934	677.585	748.781	-0.0736685	0.793204	BSU35160	uvrA	DNA repair after UV damage	excinuclease ABC (subunit A), required for transcription-dependent asymmetry in mutation rates of genes in the two orientations
25.0572	5.68704	17.3074	9.35977	-0.073433	0.83894	BSU20500	ligB	phage SP-beta replication	DNA ligase (ATP-dependent)
149.449	123.693	129.805	125.931	-0.0732081	0.827667	BSU39240	yxxF	unknown	unknown
241.623	388.141	253.553	335.25	-0.0732033	0.81881	BSU40890	rpsR	translation	ribosomal protein
177.191	237.434	155.767	231.442	-0.0730844	0.824271	BSU28460	yslB	unknown	unknown
74.2768	62.5575	64.0374	62.9657	-0.072994	0.842677	BSU03470	hxlR	regulation of the ribulose monophosphate pathway	[SW|MarR family|MarR/DUF24 family] transcription activator of the [[gene|hxlA]]-[[gene|hxlB]] operon
26.847	9.95233	17.3074	15.316	-0.0726709	0.846613	BSU35080	pchR	control of pulcherriminic acid biosynthesis	transcriptional repressor ([SW|MarR family]), controls the expression of genes involved in pulcherriminic acid biosynthesis
133.34	136.489	127.209	125.081	-0.0726209	0.828521	BSU25180	trmK	tRNA modification	tRNA:m1A22 methyl transferase
59.0635	15.6394	45.8646	22.1231	-0.0724342	0.851612	BSU17640	yncD	protection of the spore	spore coat alanine racemase
64.4329	59.714	57.1144	57.8604	-0.0723292	0.845565	BSU32360	yunC	unknown	unknown
26.847	34.1223	31.1533	23.8249	-0.0722088	0.852341	BSU24600	sinI	control of [SW|biofilm formation]	antagonist of [[protein|SinR]], drives [[protein|SlrR]] from the [[protein|SlrR]](LOW) to the [[protein|SlrR]](HIGH) state
267.576	358.284	311.533	275.688	-0.0719913	0.814902	BSU16060	rnhB	endonucleolytic cleavage of RNA in RNA-DNA hybrid molecules	RNase HII, endoribonuclease, responsible for removal of single rNMPs incorporated into DNA by DNA polymerase during DNA replication
28.6369	18.4829	29.4226	12.7633	-0.0717299	0.851623	BSU06420	purE	purine biosynthesis	phosphoribosylaminoimidazole carboxylase (ATP-dependent)
217.461	270.135	231.919	225.485	-0.071627	0.818684	BSU14820	ylaL	unknown	unknown
19.6878	1.42176	13.8459	3.40355	-0.0709268	0.825203	BSU24420	spoIIIAB	activation of [[protein|SigG]]	component of the [[protein|SpoIIIA]]-[[protein|SpoIIQ ]]type III secretion system residing in the forespore membrane, required for [[protein|SigG ]]activation
109.178	146.441	96.0561	142.098	-0.0709157	0.838068	BSU19340	yocR	unknown	similar to sodium-dependent transporter
327.534	440.746	347.879	374.391	-0.0708084	0.814064	BSU00740	pabB	biosynthesis of folate	para-aminobenzoate synthase (subunit A)
562.893	793.343	591.048	685.816	-0.0707465	0.808843	BSU28590	polX	DNA repair	DNA polymerase X, involved in DNA repair, generates adaptive mutations by error-prone processing of A/P sites
796.462	939.784	738.161	899.389	-0.0706295	0.802172	BSU37100	murAB	peptidoglycan precursor biosynthesis	UDP-N-acetylglucosamine 1-carboxyvinyltransferase
346.327	484.82	424.897	356.522	-0.0704923	0.815912	BSU28760	araM	biosynthesis of phosphoglycerolipids	glycerol-1-phosphate dehydrogenase, L-arabinose operon
43.8502	25.5917	38.9416	24.6758	-0.0703887	0.855971	BSU21300	yomM	unknown	unknown
201.353	253.073	221.535	205.064	-0.0701209	0.824253	BSU22010	ypcP	unknown	similar to DNA polymerase I
6271.47	9033.87	7130.65	7327	-0.0699295	0.799328	BSU32700	sufD	synthesis of Fe-S-clusters	FeS scaffold, synthesis of Fe-S-clusters
10.7388	9.95233	12.9805	4.25444	-0.0698581	0.837865	BSU17740	ynzB	[SW|germination]	potential D protein for the [[protein|YndD]]-[[protein|YndE]]-[[protein|YndF ]]germinant receptor of unknown specificity
146.764	194.781	132.402	187.195	-0.0696571	0.834862	BSU31500	yuxK	unknown	unknown
85.0157	61.1357	69.2296	67.2201	-0.0696381	0.849299	BSU36020	alsR	regulation of acetoin synthesis (alsS-alsD)	transcriptional activator of the alsS-alsD operon
164.662	173.455	162.69	154.862	-0.0694775	0.830692	BSU24820	yqgU	unknown	unknown
3278.92	4872.37	3445.9	4251.04	-0.0693842	0.806307	BSU08100	acoR	regulation of acetoin utilization	transcriptional activator of the acoA-acoB-acoC-acoL operon
1049.72	2136.91	1330.94	1667.74	-0.0691836	0.823855	BSU13490	htpX	quality control of membrane proteins	stress-responsive membrane protease
413.445	538.847	449.992	447.567	-0.0691582	0.813848	BSU22810	yphF	unknown	unknown
51.0094	78.1968	57.9798	61.2639	-0.0690746	0.852944	BSU00800	yazB	unknown	similar to transcription regulator (Xre family)
275.63	420.841	228.458	424.593	-0.0689272	0.834236	BSU40200	yydD	unknown	unknown
5752.43	8645.73	6808.73	6800.3	-0.0688073	0.804755	BSU24040	bkdAB	utilization of branched-chain keto acids	2-oxoisovalerate dehydrogenase (E1 beta subunit)
317.69	379.61	321.052	336.101	-0.0687586	0.818248	BSU05740	phoB	aquisition of phosphate upon phosphate starvation, ether lipid synthesis	alkaline phosphatase III, heptaprenylglyceryl phosphate processing phosphatase
53.6941	32.7005	46.73	33.1846	-0.0684281	0.858962	BSU09210	yhcT	RNA modification	similar to pseudouridylate synthase
51.0094	66.8228	44.9992	63.8166	-0.0683587	0.855723	BSU29460	moaB	nitrate respiration	molybdopterin precursor biosynthesis
96.6494	150.707	108.171	122.528	-0.0682639	0.844165	BSU29480	ytxK	DNA modification	similar to SAM-dependent methyltransferase
181.665	213.264	171.343	199.959	-0.0679996	0.832123	BSU34110	rsbP	control of SigB activity	protein serine phosphatase, energy PP2C, dephosphorylates RsbV
2271.26	4140.17	2873.89	3178.07	-0.067976	0.818797	BSU16090	sucC	TCA cycle	succinyl-CoA synthetase (beta subunit)
238.939	314.209	244.034	276.539	-0.067899	0.827055	BSU00500	gcaD	cell wall metabolism	bifunctional N-acetylglucosamine-1-phosphate uridyltransferase/glucosamine-1-phosphate acetyltransferase
60.8533	109.476	72.6911	85.0888	-0.0676327	0.853291	BSU12040	yjdG	unknown	unknown
31.3216	9.95233	25.0957	11.9124	-0.0676191	0.85749	BSU39640	yxdL	export of toxic peptides	[SW|ABC transporter] (ATP-binding protein)
36.691	24.1699	27.6918	28.0793	-0.0675075	0.861854	BSU39800	yxcD	unknown	unknown
59.0635	58.2922	58.8452	50.2024	-0.0673917	0.856901	BSU27230	yrhD	unknown	unknown
15.2133	7.1088	14.7113	4.25444	-0.0673827	0.844472	BSU21360	yomH	unknown	unknown
2637.28	4269.55	2926.68	3601.81	-0.0672908	0.81629	BSU23980	artP	arginine uptake	high affinity arginine [SW|ABC transporter] (ATP-binding protein)
84.1208	99.5233	67.4989	103.808	-0.0670338	0.852116	BSU05030	yddM	unknown	unknown
85.0157	62.5575	70.9603	67.2201	-0.0668457	0.855001	BSU35900	capB	capsule synthesis	capsular polyglutamate biosynthesis
9341.88	12102	9329.55	10988.4	-0.066733	0.804991	BSU16960	rny	RNA processing and degradation	RNase Y, 5 end sensitive endoribonuclease, involved in the degradation/ processing of mRNA, part of the putative [SW|RNA degradosome]
212.987	234.591	194.708	227.187	-0.0666504	0.83229	BSU02650	pcp	removal of the N-terminal pyroglutamyl group from peptides	pyrrolidone-carboxylate peptidase
223.725	368.236	263.938	292.705	-0.0665346	0.834631	BSU04470	dctP	uptake of succinate, fumurate, malate and oxaloacetate	uptake of succinate, fumurate, malate and oxaloacetate via proton symport
106.493	75.3533	89.1331	81.6852	-0.0665274	0.852408	BSU39860	aldX	unknown	aldehyde dehydrogenase (NAD)
125.286	108.054	101.248	118.273	-0.0660187	0.847755	BSU12870	mhqA	resistence to methyl-hydroxyquinone	hydroquinone-specific dioxygenase, confers resistence to methyl-hydroxyquinone
475.193	877.226	597.105	678.158	-0.0660168	0.831157	BSU16280	flgD	flagellar hook assembly	flagellar hook cap, required for hook assembly
16.1082	8.53056	10.3844	11.0615	-0.0659668	0.853739	BSU35140	yvkN	unknown	unknown
914.589	1244.04	875.754	1166.57	-0.0657868	0.820046	BSU35530	tagO	biosynthesis of teichoic acid	undecaprenyl-phosphate-GlcNAc-1-phosphate transferase, teichoic acid linkage unit synthesis
29.5318	21.3264	24.2304	22.1231	-0.0655869	0.865415	BSU20770	yopT	unknown	unknown
121.707	139.333	109.902	135.291	-0.0655433	0.846855	BSU23750	yqjT	unknown	unknown
13.4235	14.2176	15.5767	8.50888	-0.0651079	0.85829	BSU12649	ykzM	unknown	unknown PBSX prophage protein
1286.87	1190.01	1060.08	1289.95	-0.0648671	0.813512	BSU16160	clpY	protein degradation	two-component ATP-dependent protease, ATPase subunit
616.587	865.852	677.585	725.807	-0.0646187	0.823213	BSU21750	sco	maturation of [[protein|CtaC|cytochrome c oxidase caa3]]	accessory lipoprotein required for assembly of the Cu(A) center of [[protein|CtaC|cytochrome c oxidase caa3]]
33.1114	21.3264	29.4226	20.4213	-0.0645373	0.867668	BSU20040	yosP	unknown	similar to ribonucleoside-diphosphate reductase (beta subunit)
117.232	136.489	118.556	119.975	-0.0644905	0.849133	BSU02970	yceK	unknown	similar to transcriptional regulator ([SW|ArsR family])
8.05411	14.2176	9.51907	9.35977	-0.0644817	0.85425	BSU11928	yjzF	unknown	unknown
25.0572	18.4829	19.0381	20.4213	-0.0643076	0.867113	BSU05110	ydeA	detoxification of methylglyoxal	glyoxalase III-like enzyme
8.05411	11.3741	8.6537	7.65799	-0.0643026	0.850867	BSU20190	yosA	unknown	unknown
323.954	454.963	361.725	374.391	-0.064295	0.831591	BSU21860	brxA	de-bacillithiolation of S-bacillithiolated [[protein|OhrR]] and [[protein|MetE]]	bacilliredoxin
14.3184	0	6.05759	5.10533	-0.0641277	0.822506	BSU26310	yqaH	unknown	unknown, skin element
725.765	917.036	762.391	795.58	-0.0636853	0.821138	BSU23490	pupG	purine salvage and interconversion	purine nucleoside phosphorylase
102.019	71.088	79.614	83.387	-0.0636737	0.859517	BSU25700	yqeF	unknown	unknown
63.538	12.7958	40.6724	29.7811	-0.0636723	0.869377	BSU30230	bioA	biosynthesis of biotin	lysine-8-amino-7-oxononanoate aminotransferase
62.6431	51.1834	52.7876	53.6059	-0.0636708	0.865157	BSU17360	ymzA	unknown	unknown
61.7482	72.5098	64.9027	60.413	-0.0633357	0.863522	BSU05150	ydeC	unknown	similar to transcription factor (AraC family)
112.758	86.7274	102.979	85.0888	-0.0631584	0.857965	BSU27530	yrvN	DNA recombination	similar to the E. coli recombination factor RarA, that is involved in processing recombination intermediates at replication forks
270.26	285.774	230.188	296.109	-0.0631372	0.838089	BSU28190	ysxC	ribosome assembly	assembly of the 50S subunit of the ribosome
66.2227	88.1492	73.5564	70.6237	-0.0630582	0.862339	BSU40010	yxaD	unknown	similar to transcriptional regulator ([SW|MarR family])
93.9647	99.5233	88.2677	93.5977	-0.0629342	0.857831	BSU13299	ykzO	unknown	unknown, putative pseudogene
16.1082	5.68704	6.05759	12.7633	-0.0628238	0.855247	BSU27800	yrzH	unknown	unknown
613.903	783.39	660.277	665.394	-0.0627322	0.825603	BSU28800	araA	arabinose utilization	L-arabinose isomerase
0.894902	2.84352	0.86537	0.850888	-0.0627016	0.732274	BSU_tRNA_17	trnJ-Leu2	translation
93.0698	65.401	70.9603	78.2817	-0.0623899	0.863723	BSU07860	yfkL	unknown	similar to multidrug resistance protein
786.619	962.532	829.89	831.318	-0.0623455	0.823235	BSU16800	spoIIIE	chromosome partition during [SW|sporulation]	ATP-dependent dsDNA translocase, resolution of chromosomal dimers after [SW|DNA replication], transports the forespore chromosome across the [SW|sporulation] septum
17.898	5.68704	12.1152	8.50888	-0.062299	0.859082	BSU40573	yyzI	unknown	unknown, putative pseudogene
143.184	236.012	174.805	182.09	-0.0622339	0.851423	BSU10250	lplJ	lipoic acid metabolism	lipoate-protein ligase
4.47451	2.84352	2.59611	2.55266	-0.0621986	0.805346	BSU_tRNA_70	trnB-Asn	translation
20.5827	21.3264	10.3844	27.2284	-0.0621341	0.870236	BSU38670	yxlE	unknown	unknown
7.15921	2.84352	4.32685	3.40355	-0.0613798	0.827389	BSU20310	yorO	unknown	unknown
7.15921	2.84352	2.59611	5.10533	-0.0613627	0.826642	BSU20180	yosB	unknown	unknown
76.9615	36.9658	70.095	36.5882	-0.0613461	0.872801	BSU38630	katX	detoxification (degradation) of hydrogen peroxide	catalase, general stress protein
4.47451	2.84352	3.46148	1.70178	-0.0611785	0.807702	BSU05344	ydzS/2	unknown	part of the ydzS pseudogene
4.47451	2.84352	3.46148	1.70178	-0.0611785	0.807702	BSU18709	yozT	unknown	unknown
1048.82	1457.3	1089.5	1292.5	-0.060825	0.830479	BSU17890	tkt	pentose phosphate pathway	transketolase
85.9106	78.1968	83.0755	71.4746	-0.0606962	0.865983	BSU37980	ywdF	unknown	unknown
594.215	683.867	525.28	689.219	-0.0606774	0.834	BSU16170	codY	regulation of a large regulon in response to branched-chain amino acid limitation	regulation of a large regulon (more than 100 genes and operons) in response to branched-chain amino acid limitation
297.107	264.448	257.88	275.688	-0.0605701	0.842611	BSU05610	vmlR	efflux of antibiotics (virginiamycin M, lincomycin)	[SW|ABC transporter] (ATP-binding protein), efflux of antibiotics (virginiamycin M, lincomycin)
10.7388	2.84352	6.05759	5.10533	-0.0605687	0.84371	BSU23402	spoVAEB	spore germination	spore germinant protein, essential for the transport of the 1:1 chelate of pyridine-2,6-dicarboxylic acid (DPA(2,6)) and Ca(2+)
121.707	58.2922	96.9214	73.1764	-0.0603398	0.869701	BSU40000	yxnA	survival of ethanol stress	general stress protein, similar to glucose 1-dehydrogenase, survival of ethanol stress
184.35	223.216	147.978	237.398	-0.0599482	0.855996	BSU05000	yddK	unknown	unknown
24.1623	25.5917	19.0381	26.3775	-0.0598939	0.876918	BSU10680	gerPE	germination	spore germination protein, facilitates access of nutrient germinants to their cognate germinant receptors in sporesâ€™ inner membrane
69.8023	54.0269	76.1526	39.9917	-0.0596787	0.874404	BSU_misc_RNA_21	BSU_misc_RNA_21
47.4298	27.0135	32.0187	37.4391	-0.0593773	0.878056	BSU38030	ywdA	unknown	unknown
56.3788	45.4963	57.1144	38.29	-0.0592933	0.876094	BSU34590	mdxG	maltodextrin utilization	maltodextrin [SW|ABC transporter], permease
42.9553	19.9047	32.8841	25.5266	-0.0592301	0.878632	BSU32270	yutH	protection of the spore	spore coat protein
420.604	501.882	411.051	466.287	-0.0589564	0.840222	BSU04730	sigB	general stress response	[SW|RNA polymerase] [SW|sigma factor] SigB
51.0094	12.7958	30.2879	28.9302	-0.0589284	0.878861	BSU38060	ywcJ	unknown	similar to nitrite transporter
145.869	218.951	158.363	186.344	-0.0587018	0.859228	BSU38110	nfrA	unknown	Spx-dependent FMN-containing NADPH-linked nitro/flavin reductase, stress protein
34.9012	17.0611	20.7689	27.2284	-0.0586673	0.879322	BSU18680	yoaO	unknown	unknown
16.1082	2.84352	9.51907	6.8071	-0.0585653	0.859314	BSU33222	rsoA	RNA polymerase sigma factor	co-sigma factor (with SigO)
127.971	191.938	152.305	149.756	-0.0585589	0.861162	BSU17580	xynB	xylan degradation	xylan beta-1,4-xylosidase
1.7898	8.53056	2.59611	5.10533	-0.0585091	0.833192	BSU_tRNA_14	trnJ-Lys	translation
73.3819	69.6663	68.3642	66.3693	-0.0584645	0.872767	BSU31510	yufK	unknown	unknown
113.653	122.271	113.363	109.765	-0.058453	0.864157	BSU02660	ycbU	unknown	cysteine desulfurase
2.6847	11.3741	6.92296	4.25444	-0.0583577	0.849234	BSU05109	ydzN	unknown	unknown
642.539	863.009	698.354	735.167	-0.0581221	0.839087	BSU29980	ytjP	unknown	similar to metallopeptidase
973.653	1758.72	1243.54	1356.32	-0.057562	0.847945	BSU27940	rpmA	translation	ribosomal protein
58.1686	112.319	66.6335	92.7468	-0.0574729	0.876102	BSU14480	abh	regulation of gene expression during the transition from growth to stationary phase	transcriptional regulator of transition state genes
31.3216	32.7005	32.0187	27.2284	-0.0574599	0.882179	BSU06073	ydzW/1	unknown	putative phosphomannomutase, C-terminal part of YdzW
21.4776	22.7482	21.6342	18.7195	-0.0573734	0.881524	BSU18040	yneP	unknown	putative 4-hydroxybenzoyl coenzyme-A thioesterase
13.4235	9.95233	11.2498	9.35977	-0.0571556	0.872537	BSU18819	yozU	unknown	unknown, putative pseudogene
41.1655	55.4487	38.0763	51.9042	-0.0570519	0.881134	BSU18490	rtp	replication termination	replication terminator protein
236.254	190.516	192.978	213.573	-0.056965	0.857764	BSU02640	tatCD	TAT [SW|protein secretion]	component of the [[protein|TatAD]]-[[protein|TatCD]] twin-arginine translocase
66.2227	69.6663	68.3642	59.5622	-0.056892	0.877017	BSU38840	yxkD	unknown	unknown
334.693	457.807	357.398	396.514	-0.0568242	0.850388	BSU29550	ytcJ	unknown	unknown
1030.03	1076.27	942.388	1069.57	-0.0563186	0.837109	BSU15140	mraW	unknown	S-adenosyl-L-methionine-dependent methyltransferase
874.319	1400.43	1012.48	1155.51	-0.0562827	0.847934	BSU16570	proS	translation	prolyl-tRNA synthetase
451.925	705.193	440.473	660.289	-0.0559925	0.85681	BSU40220	yydB	unknown	unknown
61.7482	79.6186	60.5759	72.3255	-0.0557467	0.879415	BSU08600	csbB	lipoteichoic acid glycosylation , survival of stress conditions	lipoteichoic acid glycosyltransferase, general stress protein, required for protection against paraquate stress
345.432	307.1	317.591	305.469	-0.0553871	0.853355	BSU32230	yuxL	unknown	similar to acylaminoacyl-peptidase
133.34	142.176	134.132	127.633	-0.0549997	0.869278	BSU03670	dtpT	uptake of di- and tripeptides	proton-dependent di- and tripeptide transporter
1277.92	2171.03	1515.26	1775.8	-0.0549639	0.852264	BSU16750	asd	biosynthesis of threonine, lysine, dipicolic acid, peptidoglycan	aspartate-semialdehyde dehydrogenase
3421.21	4582.34	3445.04	4207.64	-0.0548368	0.842422	BSU08730	perR	regulation of the response to peroxide	transcriptional repressor of the peroxide regulon, sensor of the intracellular Fe/Mn ratio
113.653	146.441	134.998	111.466	-0.0547624	0.87237	BSU09650	srtN	control of [[protein|AcsA ]]activity	protein deacetylase and lipoamidase
117.232	173.455	166.151	108.914	-0.054756	0.873869	BSU03200	putB	proline utilization	proline dehydrogenase (L-proline, NAD)
382.123	413.732	347.879	411.83	-0.05474	0.852927	BSU27990	minD	septum placement	[SW|cell division] inhibitor (septum placement), part of the Min system (with Z ring placement)
163.767	183.407	158.363	171.879	-0.0547045	0.866039	BSU32880	mdtP	multidrug resistance	multidrug-efflux transporter
76.0666	73.9316	83.0755	58.7113	-0.054675	0.881089	BSU05870	gmuF	glucomannan utilization	mannose-6-P-isomerase
10.7388	2.84352	9.51907	1.70178	-0.0546608	0.854803	BSU40529	yyzH	unknown	unknown
79.6462	88.1492	73.5564	85.0888	-0.0546219	0.878917	BSU22570	ypiF	unknown	unknown
381.228	570.126	437.877	468.839	-0.0545337	0.856289	BSU16760	dapG	biosynthesis of lysine and peptidoglycan	aspartokinase I (alpha and beta subunits)
43.8502	46.9181	47.5953	37.4391	-0.0544733	0.88664	BSU10180	yhfC	unknown	unknown
287.263	307.1	285.572	281.644	-0.0543794	0.857065	BSU05590	ydgD	unknown	unknown
117.232	81.0404	90.8638	97.8521	-0.0542232	0.878251	BSU27090	aapA	amino acid uptake	amino acid permease
408.075	629.84	441.339	547.972	-0.0541624	0.858682	BSU23380	lysA	biosynthesis of lysine	diaminopimelate decarboxylase
380.333	838.839	559.894	599.876	-0.0538227	0.867486	BSU16200	fliE	movement and chemotaxis	flagellar hook-basal body protein
528.887	881.492	669.796	675.605	-0.0538164	0.858024	BSU16310	fliM	movement and chemotaxis	flagellar motor switch protein, part of the basal body C-ring
76.9615	59.714	67.4989	62.1148	-0.0533944	0.884694	BSU31300	yugS	unknown	unknown
33.1114	61.1357	51.9222	35.7373	-0.0532912	0.889692	BSU00170	yaaI	survival of ethanol stress	general stress protein, similar to isochorismatase
172.716	224.638	173.939	204.213	-0.0531579	0.869203	BSU36220	ywqG	unknown	unknown
3664.62	4086.14	3542.82	3886.01	-0.0529236	0.84107	BSU15290	ftsZ	formation of Z-ring	cell-division initiation protein (septum formation)
279.209	369.658	282.111	336.952	-0.0527426	0.863554	BSU22840	yphC	ribosome assembly	GTPase essential for ribosome 50S subunit assembly
195.983	226.06	205.093	197.406	-0.052728	0.867521	BSU28930	lytS	control of pyruvate utilization	two-component sensor kinase, control of pyruvate utilization
102.019	58.2922	70.9603	81.6852	-0.0526084	0.885924	BSU17900	sirA	control of chromosome copy number	[[category|Sporulation]] protein, inhibits [[category|DNA replication]] initiation in cells committed to [[category|Sporulation]], facilitates capture of <i>oriC</i> in the forespore
4.47451	0	1.73074	0.850888	-0.0525512	0.781423	BSU_tRNA_66	trnB-Phe	translation
5.36941	0	1.73074	1.70178	-0.0523794	0.799601	BSU_rRNA_11	rrnW-5S	translation	5S rRNA
206.722	238.856	164.42	260.372	-0.0519449	0.873378	BSU00510	prs	phosphoribosylpyrophosphate synthesis (biosynthesis of histidine)	phosphoribosylpyrophosphate synthetase, universally conserved protein
144.079	263.026	133.267	252.714	-0.0517492	0.881861	BSU20960	yopA	unknown	unknown
70.6972	54.0269	56.249	62.1148	-0.0516768	0.889495	BSU13440	ykoY	unknown	membrane protein, may be involved in manganese detoxification
112.758	100.945	115.094	88.4923	-0.0515986	0.882435	BSU10840	iolQ	control of scyllo-inositol utilization	transcriptional repressor of [[gene|iolX]] expression, transcriptional activator involved in the degradation of glutamine phosphoribosylpyrophosphate amidotransferase
13.4235	17.0611	14.7113	12.7633	-0.051566	0.889704	BSU19840	yotL	unknown	similar to transcription regulator (Xre family)
530.677	780.547	482.011	770.904	-0.0513707	0.867917	BSU22180	gpsB	cell division, cell elongation	required for removal of PBP1 from the cell pole after completion of cell pole maturation
122.602	145.02	122.017	132.739	-0.0513278	0.878866	BSU06010	ydiL	unknown	unknown
84.1208	44.0746	68.3642	53.6059	-0.0512678	0.891582	BSU17870	yneB	unknown	similar to resolvase
641.644	891.444	642.105	825.361	-0.0511046	0.861526	BSU37460	rapF	control of ComA activity	response regulator aspartate phosphatase, anti-activator protein, controls ComA activity
5.36941	0	2.59611	0.850888	-0.0510004	0.803211	BSU_tRNA_74	trnSL-Gln2	translation
59.9584	27.0135	42.4031	39.9917	-0.0507759	0.895298	BSU33060	gerAB	germination response to L-alanine	nutrient receptor, [SW|germination] response to L-alanine, triggers premature [SW|germination] in response to morphological defects during [SW|sporulation]
77.8564	83.8839	72.6911	80.8344	-0.0507266	0.887865	BSU11000	yitI	unknown	unknown
7.15921	4.26528	6.05759	3.40355	-0.0507193	0.864204	BSU06559	yezF	unknown	unknown
20.5827	21.3264	17.3074	21.2722	-0.0505733	0.89516	BSU00230	bofA	control of SigK activation	inhibition of the pro-sigma-K processing machinery
111.863	99.5233	101.248	100.405	-0.0505733	0.884126	BSU36710	fdhD	unknown	putative subunit of an respiration oxidoreductase
90.3851	38.3875	83.0755	39.1408	-0.0505254	0.895006	BSU02100	cypC	biosynthesis of beta-hydroxy fatty acid for lipopeptides	long chain-fatty acid beta-hydroxylating cytochrome P450, H(2)O(2)-dependent, hydroxylates myristic acid to beta-hydroxymyristic acid, required for protection against paraquat stress
191.509	153.55	168.747	161.669	-0.0503955	0.877181	BSU10880	yisV	unknown	similar to transcriptional regulator (MocR/ GabR family)
3.57961	7.1088	3.46148	5.10533	-0.0503239	0.862012	BSU20000	yosU	unknown	unknown
30.4267	41.2311	26.8265	39.9917	-0.0501145	0.897015	BSU21020	yonR	unknown	similar to transcription regulator ([SW|Xre family])
2895.01	4253.91	3278.89	3581.39	-0.0500378	0.857771	BSU32710	sufC	synthesis of Fe-S clusters	[SW|ABC transporter] (ATP-binding protein), synthesis of Fe-S clusters
150.343	203.312	171.343	165.923	-0.0497806	0.879086	BSU05390	ydfF	unknown	similar to transcriptional regulator (ArsR family)
170.926	150.707	135.863	171.879	-0.0497421	0.880264	BSU34020	yvbX	unknown	putative glycoside hydrolase
32.2165	4.26528	20.7689	12.7633	-0.0496538	0.891969	BSU34870	hisF	biosynthesis of histidine	imidazole glycerol phosphate synthase (synthase subunit)
6.26431	0	3.46148	0.850888	-0.0495596	0.819432	BSU_rRNA_28	rrnG-5S	translation	5S rRNA
39.3757	22.7482	34.6148	23.8249	-0.0494239	0.898622	BSU16870	ymfI	modification of [[protein|Efp]]	[[protein|Efp]]-5 aminopentanone reductase
151.238	149.285	141.921	145.502	-0.0492269	0.881313	BSU33880	yvbJ	unknown	unknown
1282.39	2361.54	1645.07	1848.13	-0.0489922	0.870371	BSU16220	fliG	movement and chemotaxis	flagellar basal-body protein, membrane anchor of the basal body, flagellar motor switch protein, physically transduces force from [[protein|MotA]] to the rotation of [[protein|FliF]]
44.7451	36.9658	36.3455	40.8426	-0.0488673	0.898832	BSU00140	dck	purine salvage and interconversion	deoxyadenosin/deoxycytidine kinase
802.727	1626.49	896.523	1427.79	-0.0487721	0.87892	BSU20420	yorD	unknown	unknown
32.2165	12.7958	23.365	18.7195	-0.0484823	0.899275	BSU15560	pyrE	pyrimidine biosynthesis	orotate phosphoribosyltransferase
121.707	150.707	126.344	133.589	-0.048356	0.885732	BSU37480	ywhH	unknown	unknown
196.878	210.421	172.209	217.827	-0.0482584	0.880057	BSU00100	dacA	carboxypeptidase	penicillin-binding protein 5, major D-alanyl-D-alanine carboxypeptidase
42.0604	36.9658	32.8841	41.6935	-0.0482371	0.900333	BSU08670	ygaB	unknown	unknown
4.47451	1.42176	2.59611	1.70178	-0.0481914	0.835883	BSU21510	yolD	unknown	unknown
83.2259	45.4963	71.8257	51.0533	-0.0479167	0.898614	BSU08170	yfjA	unknown	unknown
74.2768	62.5575	64.9027	65.5184	-0.0478866	0.896255	BSU10830	yisR	unknown	similar to transcription factor (AraC family)
11.6337	1.42176	6.05759	5.10533	-0.0475869	0.873681	BSU17830	yndM	unknown	[SW|sporulation ]protein
5.36941	1.42176	3.46148	1.70178	-0.0475631	0.845799	BSU19860	yotJ	unknown	unknown
1043.46	1320.82	1017.68	1255.06	-0.0474981	0.86582	BSU34200	sigL	utilization of arginin, acetoin and fructose, required for cold adaptation	[SW|sigma factor ]of the [SW|RNA polymerase], Sigma-54, Sigma L
9.84392	0	6.05759	1.70178	-0.0474019	0.852845	BSU15440	ylyA	control of [[protein|SigG]]-dependent [SW|transcription]	modulator of [[protein|SigG]]-containing [SW|RNA polymerase]
72.487	103.789	88.2677	79.1326	-0.0473648	0.89504	BSU33680	catR	resistance against oxidative and electrophile stress	[SW|MarR family|MarR/DUF24 family] transcription repressor of the [[gene|catD]]-[[gene|catE]] operon
45.64	49.7616	51.0568	39.1408	-0.0472414	0.901271	BSU30120	yteR	intracellular degradation of disaccharides generated by YesX	galacturonyl hydrolase, catalyses intracellular degradation of disaccharides generated by YesX
6267.89	12140.4	10465.8	7210.42	-0.0470075	0.878359	BSU18450	gltA	glutamate biosynthesis	large subunit of glutamate synthase
359.75	427.95	357.398	399.066	-0.0469229	0.874073	BSU04670	rsbR	control of [[protein|SigB]] activity	[SW|stressosome] sensor protein, control of [[protein|SigB]] activity
662.227	1016.56	747.68	864.502	-0.0469213	0.873316	BSU00630	yabR	unknown	similar to the C-terminal domain of <i>E. coli</i> polyribonucleotide phosphorylase and to four repeated domains at the N-terminus of <i>E. coli</i> ribosomal protein S1
6.26431	1.42176	4.32685	1.70178	-0.0468904	0.853844	BSU_tRNA_16	trnJ-Gly	translation
67.1176	62.5575	57.9798	65.5184	-0.0468148	0.899127	BSU33520	csoR	control of copper homeostasis	transcription repressor of copZ-copA
31.3216	45.4963	33.7494	38.29	-0.0466467	0.903814	BSU33510	copZ	resistance to copper	copper transport protein, metallochaperone
261.311	524.63	321.918	429.698	-0.0466393	0.886539	BSU17950	yneJ	unknown	unknown
258.627	270.135	246.63	261.223	-0.0466069	0.878968	BSU31680	comA	regulation of genetic competence and quorum sensing	two-component system response regulator, controls gene expression in response to cell density (concentration of [[protein|ComX]])
123.496	204.734	153.17	159.967	-0.0463231	0.890812	BSU25680	yqeG	unknown	putative [SW|HAD superfamily] phosphatase
57.2737	89.5709	77.0179	62.1148	-0.0461919	0.900256	BSU30360	yttA	unknown	unknown
81.436	71.088	69.2296	76.5799	-0.0456613	0.899766	BSU27730	ruvB	[SW|DNA repair/ recombination]	Holliday junction DNA helicase, part of the [[protein|RuvA]]-[[protein|RuvB]] branch migration translocase
3.57961	0	1.73074	0	-0.0455092	0.772939	BSU23350	ypzD	unknown	unknown
35.7961	39.8093	41.5378	29.7811	-0.0450877	0.907036	BSU05350	ydfB	unknown	similar to antibiotic resistance protein
304.267	260.182	238.842	304.618	-0.0449471	0.884489	BSU10030	hit	cell-cycle regulation	Hit-like protein involved in cell-cycle regulation
222.831	211.842	224.131	194.002	-0.0448227	0.886811	BSU00580	yabN	unknown	similar to nucleoside triphosphate pyrophosphohydrolase
143.184	96.6797	159.228	70.6237	-0.0447709	0.901836	BSU12440	phrA	control of sporulation initiation	response regulator aspartate phosphatase (RapA) inhibitor, control of the phosphorelay
33.1114	14.2176	21.6342	22.974	-0.0445743	0.907765	BSU07670	yflI	unknown	unknown
76.9615	61.1357	68.3642	63.8166	-0.0445516	0.903464	BSU03380	yckB	unknown	similar to amino acid [SW|ABC transporter] (binding protein)
293.528	496.195	359.129	399.066	-0.0440984	0.887901	BSU09450	yhdF	unknown	similar to glucose 1-dehydrogenase
43.8502	5.68704	30.2879	16.1669	-0.0440585	0.906661	BSU12690	xkdP	unknown	PBSX prophage
102.019	162.081	124.613	127.633	-0.0439025	0.898507	BSU20870	yopJ	unknown	unknown
20.5827	5.68704	17.3074	6.8071	-0.043715	0.901754	BSU05500	mhqP	may be involved in protection against methyl-hydroquinone	may be involved in protection against methyl-hydroquinone
193.299	208.999	186.055	200.81	-0.0436901	0.890485	BSU35000	hprK	carbon catabolite repression,phosphorylation of [[protein|PtsH|HPr]] and [[protein|Crh]] proteins at Ser46	HPr kinase/ phosphorylase
91.28	154.972	103.844	131.037	-0.0436784	0.900912	BSU29170	ytzA	unknown	unknown
102.914	49.7616	76.1526	70.6237	-0.0436051	0.90651	BSU38900	yxjM	unknown	two-component sensor kinase
291.738	489.086	311.533	438.207	-0.0435329	0.891281	BSU23090	rsiX	control of SigX activity	anti-SigX
292.633	285.774	257.88	299.513	-0.0434161	0.886501	BSU31520	malK	regulation of malate uptake	two-component sensor kinase, regulation of malate uptake
0	1.42176	0	0	-0.0432398	0.713159	BSU_tRNA_28	trnI-Ala	translation
0.894902	0	0	0	-0.0432398	0.713159	BSU_tRNA_34	trnD-Asp	translation
0	1.42176	0	0	-0.0432398	0.713159	BSU_tRNA_77	trnSL-Tyr1	translation
110.968	115.163	101.248	115.721	-0.0431715	0.900093	BSU21980	ypdP	unknown	similar to queuosine precursor transporter
5.36941	11.3741	5.19222	9.35977	-0.0430951	0.895678	BSU_misc_RNA_34	BSU_misc_RNA_34
53.6941	14.2176	42.4031	22.1231	-0.0429509	0.911581	BSU12270	yjlB	unknown	unknown
61.7482	56.8704	61.4413	51.9042	-0.042899	0.908433	BSU12820	spoIISB	sporulation	disruption blocks sporulation after septum formation
424.183	617.044	480.28	522.445	-0.0428372	0.885591	BSU04700	rsbU	control of [[protein|SigB ]]activity	protein serine phosphatase, environmental PP2C, dephosphorylates [[protein|RsbV]]
96.6494	113.741	93.46	108.063	-0.0428188	0.902159	BSU27280	yrrT	methionine salvage	putative AdoMet-dependent methyltransferase
31.3216	14.2176	25.0957	17.8686	-0.042808	0.911197	BSU22280	yppD	unknown	unknown
51.9043	98.1015	61.4413	80.8344	-0.0427489	0.90839	BSU39280	yxxE	unknown	unknown
61.7482	109.476	65.7681	97.0012	-0.0426487	0.907537	BSU40620	yybJ	unknown	similar to [SW|ABC transporter ](ATP-binding protein)
68.9074	78.1968	58.8452	81.6852	-0.0422873	0.908047	BSU36930	ywlE	dephosphorylation of McsB	protein arginine phosphatase
28.6369	7.1088	19.0381	14.4651	-0.0422762	0.909525	BSU21400	yomD	unknown	unknown
196.878	210.421	205.093	187.195	-0.0421167	0.894244	BSU08280	yfiI	unknown	unknown
178.98	257.339	177.401	241.652	-0.0420198	0.8975	BSU04690	rsbT	control of [[protein|SigB]] activity	PP2C activator, protein serine kinase, phosphorylates [[protein|RsbS]] and [[protein|RsbR]], part of the [SW|stressosome]
303.372	388.141	311.533	354.82	-0.0417981	0.890113	BSU28690	glcF	unknown	probable glycolate oxidase, iron-sulfur subunit
613.008	840.261	687.104	715.597	-0.0414784	0.885376	BSU00810	yacF	tRNA maturation	putative tRNA-dihydrouridine synthase B
82.3309	106.632	71.8257	108.914	-0.0414578	0.907962	BSU11130	ipi	control of intracellular proteolysis	intracellular proteinase inhibitor
161.082	142.176	134.132	158.265	-0.0412467	0.900902	BSU06340	yeaD	unknown	unknown
57.2737	63.9792	57.9798	57.8604	-0.040977	0.912232	BSU35460	comFB	compentence	late competence gene
1149.05	1623.65	1192.48	1486.5	-0.0408559	0.886354	BSU00730	cysK	biosynthesis of cysteine, control of [[protein|CymR]] activity	cysteine synthase, trigger enzyme
109.178	172.033	141.055	128.484	-0.0407728	0.905011	BSU00760	pabC	biosynthesis of folate	aminodeoxychorismate lyase
26.847	21.3264	21.6342	23.8249	-0.0407514	0.916052	BSU05790	ydhK	survival of stress conditions	general stress protein, survival of ethanol and paraquat stresses
570.052	702.35	572.875	656.886	-0.0402227	0.888373	BSU40990	noc	control of [SW|cell division]	DNA-binding protein, spatial regulator of [SW|cell division] to protect the nucleoid, and timing device with an important role in the coordination of chromosome segregation and [SW|cell division], Z ring placement
260.416	457.807	305.476	386.303	-0.0395052	0.901639	BSU22230	ypqE	unknown	similar to PTS, EIIA component
195.983	197.625	194.708	185.494	-0.0392916	0.901521	BSU34570	yvdK	utilization of maltose	maltose phosphorylase
52.7992	24.1699	41.5378	32.3337	-0.0389668	0.919846	BSU10350	yhfS	unknown	similar to acetyl-CoA C-acetyltransferase
55.4839	68.2445	52.7876	65.5184	-0.038865	0.916839	BSU40939	yyzM	unknown	unknown
499.355	622.731	486.338	599.025	-0.0387566	0.894316	BSU23910	yqjE	unknown	similar to tripeptidase
25.0572	4.26528	10.3844	17.0178	-0.0387426	0.913934	BSU36040	ywrJ	unknown	sporulation protein
255.047	355.44	277.784	311.425	-0.038714	0.900422	BSU38510	dltB	biosynthesis of teichoic acid	D-alanine transfer from Dcp to undecaprenol-phosphate, alanylation of teichoic acid provides some resistance against positively charged antimicrobial peptides
6.26431	2.84352	4.32685	3.40355	-0.0386773	0.889202	BSU02070	csgA	spore germination	required for the ability of the germinating spore to resume vegetative growth
123.496	186.251	152.305	145.502	-0.0386751	0.908368	BSU16540	cdsA	biosynthesis of phospholipids	phosphatidate cytidylyltransferase
42.9553	2.84352	29.4226	13.6142	-0.0386417	0.915998	BSU37250	narI	nitrate respiration, nitrogen assimilation	nitrate reductase (gamma subunit)
144.974	227.482	157.497	200.81	-0.0385287	0.907908	BSU33100	liaF	control of [[protein|LiaR]] activity	inhibitor of [[protein|LiaS]] kinase activity
389.282	753.533	359.129	741.974	-0.0385186	0.908742	BSU08200	malP	maltose uptake and phosphorylation	maltose-specific phosphotransferase system, EIICB of the PTS
67.1176	106.632	60.5759	105.51	-0.038394	0.916785	BSU08660	sspE	protection of spore DNA	small acid-soluble spore protein (major gamma-type SASP)
338.273	476.29	364.321	422.891	-0.0380978	0.899813	BSU19130	yocA	unknown	similar to transposon-related protein
4.47451	5.68704	6.05759	2.55266	-0.0380784	0.894365	BSU22000	sspL	protection of spore DNA	small acid-soluble spore protein (minor SASP)
8.94902	2.84352	7.78833	2.55266	-0.0378716	0.898004	BSU26749	yrdD/2	unknown	part of the yrdD pseudogene
95.7545	66.8228	83.0755	74.0273	-0.0377022	0.917076	BSU32390	yunF	unknown	unknown
87.7004	109.476	94.3253	95.2995	-0.0375375	0.914891	BSU21560	yokK	unknown	unknown
156.608	99.5233	137.594	110.615	-0.0372378	0.914411	BSU07080	yesZ	unknown	beta-galactosidase
12.5286	2.84352	11.2498	2.55266	-0.0371698	0.905088	BSU03651	bsdD	resistance to salicylic acid	phenolic acid decarboxylase, reversible nonoxidative vanillate/4-hydroxybenzoate decarboxylase subunit
193.299	214.686	191.247	203.362	-0.0369203	0.907217	BSU11600	sasB	ppGpp synthesis independent from stringent response	(p)ppGpp synthetase
107.388	89.5709	89.9985	100.405	-0.0368844	0.916329	BSU31120	lytG	cell wall turnover	peptidoglycan N-acetylglucosaminidase
95.7545	65.401	99.5175	56.1586	-0.0365955	0.920988	BSU31720	degQ		stimulates production of degradative enzymes and of extracellular poly-gamma-glutamate, stimulates phosphorylation of DegU by DegS, gene is not expressed in the lab strain 168 due to promoter down mutation in the -10 region (T - 10 ---&gt; C)
98.4392	21.3264	78.7487	36.5882	-0.0362172	0.925563	BSU18250	yngI	mother cell metabolism, leucine utilization	aceto-acetyl-CoA ligase, may be involved in surfactin production
182.56	204.734	172.209	202.511	-0.0360989	0.910305	BSU40360	htrC	unknown	similar to quality control membrane serine protease [[protein|HtrA]]
94.8596	68.2445	76.1526	81.6852	-0.0360759	0.920461	BSU05860	gmuE	glucomannan utilization	mannose kinase
2.6847	2.84352	2.59611	1.70178	-0.0358559	0.877168	BSU_tRNA_12	trnJ-Val	translation
22.3725	18.4829	21.6342	17.0178	-0.0357855	0.925617	BSU21200	yomW	unknown	unknown
51.9043	18.4829	36.3455	31.4829	-0.0355255	0.927037	BSU32020	yuiH	unknown	similar to sulfite oxidase
6.26431	12.7958	8.6537	8.50888	-0.0351435	0.917991	BSU18510	yoxC	survival of ethanol stress	general stress protein, survival of ethanol stress
10031.8	18329.3	13165.7	14371.5	-0.0350282	0.905198	BSU14860	pycA	replenishment of the oxaloacetate pool	pyruvate carboxylase
127.076	159.237	157.497	119.124	-0.0349062	0.917632	BSU02060	ybxG	unknown	similar to amino acid permease
267.576	220.373	223.265	251.012	-0.0342668	0.912567	BSU_misc_RNA_42	BSU_misc_RNA_42
162.872	180.564	154.036	178.686	-0.03426	0.916076	BSU15410	ylmH	unknown	unknown
197.773	191.938	181.728	196.555	-0.0340212	0.914846	BSU15240	divIB	septum formation	cell-division initiation protein (septum formation)
21.4776	15.6394	18.1728	17.0178	-0.0339822	0.92884	BSU13819	ykzS	unknown	unknown
19.6878	18.4829	20.7689	15.316	-0.0338095	0.929359	BSU08880	rpsNB	translation	alternative ribosomal protein S14*, can replace RpsN under conditions of zinc limitation
77.8564	100.945	84.8063	87.6415	-0.0333759	0.925347	BSU11079	yizB	unknown	unknown
59.9584	105.21	67.4989	91.045	-0.0333478	0.927585	BSU07870	yfkK	unknown	unknown
8.05411	7.1088	7.78833	5.95622	-0.0331878	0.91887	BSU_tRNA_54	trnB-Lys	translation
54.589	27.0135	40.6724	38.29	-0.0331876	0.9315	BSU07890	yfkI	protection against paraquat stress	general stress protein, required for protection against paraquat stress
18.7929	0	7.78833	9.35977	-0.0330263	0.914988	BSU37290	arfM	regulation of anaerobic genes	regulation of anaerobic genes
166.452	299.992	209.42	241.652	-0.0328719	0.920726	BSU08750	ygxA	unknown	unknown
103.809	105.21	102.979	99.5539	-0.0327893	0.92466	BSU37700	bacE	self-protection to bacilysin	efflux protein for bacilysin excretion, self-protection against bacilysin
198.668	372.501	227.592	325.039	-0.0327334	0.92135	BSU32790	yusG	unknown	unknown
65.3278	45.4963	60.5759	46.7988	-0.0323823	0.931586	BSU06450	purC	purine biosynthesis	phosphoribosylaminoimidazole succinocarboxamide synthase
22.3725	1.42176	11.2498	11.0615	-0.0321673	0.924299	BSU24380	spoIIIAF	activation of SigG	component of the SpoIIIA-SpoIIQ type III secretion system residing in the forespore membrane, required for SigG activation
145.869	160.659	126.344	171.028	-0.0320103	0.923511	BSU21890	ypgQ	degradation of excessive or abnormal nucleotides	Mn<sup>2+</sup>-dependent pyrophosphohydrolase, hydrolyzes (deoxy)ribonucleoside triphosphate [(d)NTP] to (deoxy)ribonucleoside monophosphate and pyrophosphate
266.681	280.087	252.688	279.091	-0.0320048	0.916476	BSU28620	rnhC	endonucleolytic cleavage of RNA in RNA-DNA hybrid molecules, processing of R-loops	RNase HIII, endoribonuclease
124.391	58.2922	103.844	74.0273	-0.0319239	0.93088	BSU08400	yfiU	unknown	similar to multidrug-efflux transporter
51.9043	15.6394	39.807	25.5266	-0.0319161	0.934363	BSU24750	yqhB	protection against stress conditions	general stress protein, required for protection against oxidative stress
6.26431	7.1088	4.32685	7.65799	-0.0318672	0.919164	BSU38350	ywbE	unknown	unknown
8.05411	0	3.46148	3.40355	-0.0312944	0.899207	BSU35609	tuaA/1	biosynthesis of teichuronic acid	lipid carrier sugar transferase, disrupted pseudogene in B. subtilis 168
9.84392	0	5.19222	3.40355	-0.0312887	0.905203	BSU26090	yqbJ	unknown	similar to phage-related protein
68.9074	17.0611	51.0568	32.3337	-0.0311583	0.935985	BSU12730	xkdT	unknown	PBSX prophage
416.129	598.561	449.127	537.761	-0.031046	0.917431	BSU14140	ccpC	regulation of tricarboxylic acid branch of the TCA cycle	transcriptional repressor of [[gene|citZ ]]and [[gene|citB]]
351.696	432.215	322.783	439.909	-0.0308723	0.918984	BSU31750	pncB	unknown	putative nicotinate phosphoribosyltransferase
7.15921	0	3.46148	2.55266	-0.0308527	0.896573	BSU_tRNA_44	trnD-Leu2	translation
5.36941	0	2.59611	1.70178	-0.030312	0.887175	BSU22290	sspM	protection of spore DNA	small acid-soluble spore protein (minor SASP)
431.343	490.507	388.551	509.682	-0.0300876	0.918998	BSU31160	yubA	may control [SW|cell wall synthesis ]by the [SW|penicillin-binding proteins]	membrane protein, similar to coordinator of zonal elongation, may control [SW|cell wall synthesis ]by the [SW|penicillin-binding proteins]
62.6431	7.1088	49.3261	17.8686	-0.029978	0.937235	BSU37320	narK	nitrate respiration, nitrite export	nitrite extrusion protein
2.6847	0	0.86537	0.850888	-0.0299016	0.850113	BSU_rRNA_8	rrnJ-5S	translation	5S rRNA
28.6369	34.1223	33.7494	26.3775	-0.029887	0.938567	BSU10540	ntdB	synthesis of the antibiotic kanosamine	kanosamine-6-phosphate phosphatase
18.7929	5.68704	14.7113	8.50888	-0.0297472	0.93309	BSU40800	yyaN	unknown	similar to transcriptional regulator ([SW|MerR family])
3.57961	0	1.73074	0.850888	-0.0296915	0.86928	BSU_rRNA_13	rrnE-5S	translation	5S rRNA
32.2165	51.1834	46.73	33.1846	-0.0294405	0.939086	BSU03150	aroK	biosynthesis of aromatic amino acids	shikimate kinase
141.394	45.4963	113.363	68.9219	-0.0293932	0.937878	BSU12160	yjgC	unknown	general stress protein, formate dehydrogenase, important for survival of salt and ethanol stress
554.839	1005.18	687.969	831.318	-0.0290935	0.924614	BSU15820	rpmB	translation	ribosomal protein
5.36941	0	3.46148	0.850888	-0.0290742	0.890456	BSU11810	spoVIF	required for spore coat assembly and resistance	required for spore coat assembly and resistance
144.079	204.734	156.632	182.09	-0.0290554	0.929857	BSU05280	ydeO	unknown	unknown
47496	58437.2	46016	57468.1	-0.0290136	0.914125	BSU40090	ahpC	resistance against peroxide stres	alkyl hydroperoxide reductase (small subunit)
211.197	413.732	319.322	287.6	-0.0289666	0.929358	BSU37760	rocC	arginine, ornithine and citrulline uptake	amino acid permease
300.687	385.297	332.302	336.101	-0.0288288	0.923791	BSU39070	bglS	lichenan degradation	endo-beta-1,3-1,4 glucanase
0.894902	2.84352	2.59611	0	-0.0287373	0.87375	BSU_tRNA_37	trnD-Tyr	translation
68.0125	95.258	83.9409	74.0273	-0.0285867	0.936987	BSU18990	yobK	inhibition of the cytotoxic activity of YobL	antitoxin
51.0094	79.6186	51.0568	74.8781	-0.0284928	0.939251	BSU19300	yozC	unknown	unknown
110.073	162.081	115.094	148.905	-0.0284074	0.933966	BSU01620	feuB	[SW|acquisition of iron]	[SW|ABC transporter ]for the siderophores Fe-enterobactin and Fe-bacillibactin (integral membrane protein)
191.509	159.237	183.458	159.116	-0.0281082	0.931126	BSU08940	yhbD	unknown	unknown
35.7961	39.8093	32.8841	39.9917	-0.0280811	0.941951	BSU06800	yezA	unknown	unknown
2580.9	4687.55	3386.19	3710.72	-0.0279638	0.924705	BSU28430	sdhB	TCA cycle	succinate dehydrogenase
540.521	757.799	561.625	705.386	-0.0277025	0.925188	BSU32260	hom	biosynthesis of methionine and threonine	homoserine dehydrogenase (NADPH)
283.684	412.311	310.668	367.584	-0.0276071	0.928695	BSU25430	yqeV	tRNA maturation	tRNA methylthiotransferase
35.7961	29.857	31.1533	32.3337	-0.0275958	0.943209	BSU22470	bshB1	biosynthesis of bacillithiol	N-acetylglucosamin-malate deacetylase, involved in bacillithiol synthesis (major enzyme)
102.019	162.081	104.71	151.458	-0.0273825	0.937376	BSU13430	ykoX	unknown	similar to alkaline phosphatase
73.3819	170.611	110.767	125.081	-0.0271058	0.94002	BSU20990	yonU	unknown	unknown
161.977	244.543	196.439	199.108	-0.0270484	0.933755	BSU36700	moaA	nitrate respiration	molybdopterin precursor biosynthesis
1.7898	0	0	0.850888	-0.0268216	0.823424	BSU_tRNA_24	trnI-Thr	translation
1.7898	0	0	0.850888	-0.0268216	0.823424	BSU12519	yjzJ	unknown	unknown PBSX prophage protein
590.635	754.955	604.028	711.342	-0.0263463	0.927038	BSU15660	yloC	unknown	unknown
9.84392	8.53056	10.3844	6.8071	-0.0262265	0.938751	BSU_misc_RNA_15	BSU_misc_RNA_15
50.1145	35.544	50.1915	33.1846	-0.0260336	0.946012	BSU36360	mscL	resistance to osmotic downshockglycine betaine export	large conductance mechanosensitive channel protein, prevents selective release of cytoplasmic proteins in a hypotonic environment
34.0063	19.9047	25.0957	27.2284	-0.0259923	0.946526	BSU05420	ydfI	control of [[gene|ydfJ ]]expression	two-component response regulator, control of [[gene|ydfJ ]]expression
222.831	331.27	257.015	283.346	-0.0258751	0.934511	BSU11900	yjcL	unknown	unknown
357.961	543.113	424.031	456.076	-0.0254739	0.932982	BSU14410	sipT	protein secretion	signal peptidase I
236.254	301.413	261.342	263.775	-0.0254132	0.934455	BSU10060	ecsC	unknown	unknown
227.305	280.087	231.919	263.775	-0.0251439	0.935587	BSU33020	cssS	control of cellular responses to protein secretion stress	two-component sensor kinase, control of cellular responses to protein secretion stress
25.0572	28.4352	27.6918	23.8249	-0.0249146	0.948766	BSU36669	ywzF	unknown	unknown, putative pseudogene
3.57961	0	2.59611	0	-0.0244445	0.883535	BSU_tRNA_11	trnSL-Glu1	translation
31.3216	59.714	51.9222	35.7373	-0.0242654	0.949712	BSU_misc_RNA_30	BSU_misc_RNA_30
25.9521	8.53056	15.5767	17.8686	-0.0241181	0.948573	BSU05070	yddQ	unknown	unknown
4.47451	1.42176	1.73074	3.40355	-0.0240279	0.91983	BSU_tRNA_52	trnB-Val	translation
295.318	365.393	294.226	352.268	-0.0239536	0.937134	BSU11610	nadF	generation of NADP from NAD	NAD kinase
173.611	213.264	168.747	209.318	-0.0238841	0.941066	BSU17230	pksS	polyketide synthesis	cytochrome P450, hydroxylase of the polyketide bacillaene produced by the pks cluster
1148.16	1593.79	1279.88	1407.37	-0.0238323	0.932442	BSU24270	dxs	biosynthesis of thiamine, MEP pathway of isoprenoid biosynthesis	1-deoxyxylulose-5-phosphate synthase, first step in the MEP pathway of isoprenoid biosynthesis
163.767	211.842	161.824	205.064	-0.0237547	0.941911	BSU01570	pdaB	spore cortex formation	polysaccharide deacetylase
60.8533	52.6052	59.7105	51.0533	-0.0237315	0.949458	BSU02460	ycbC	utilization of D-glucarate/galactarate	5-dehydro-4-deoxyglucarate dehydratase
285.474	382.454	318.456	335.25	-0.0231792	0.939236	BSU20810	yopP	unknown	unknown
296.212	526.052	347.879	456.076	-0.0229185	0.942582	BSU00480	yabJ	deamination of reactive intermediates generated in isoleucine biosynthesis	2-iminobutanoate/2-iminopropanoate deaminase, detoxification of reactive intermediates generated in isoleucine biosynthesis
35.7961	5.68704	25.9611	14.4651	-0.0228237	0.951203	BSU29400	ascR	regulation of sulphur metabolism	alkyl-sulphur catabolism regulator, transcriptional activator of the [[gene|snaA]]-[[gene|tcyJ]]-[[gene|tcyK]]-[[gene|tcyL]]-[[gene|tcyM]]-[[gene|tcyN]]-[[gene|cmoO]]-[[gene|cmoI]]-[[gene|cmoJ]]-[[gene|ribR]]-[[gene|sndA]]-[[gene|ytnM ]]operon
3346.93	6793.17	4684.25	5257.64	-0.022764	0.940382	BSU39880	yxbC	unknown	unknown
42.0604	49.7616	44.1339	45.0971	-0.0224485	0.953021	BSU02860	znuC	zinc uptake	high-affinity [SW|ABC transporter] for zinc (ATP-binding protein)
65.3278	89.5709	64.9027	85.9397	-0.0219658	0.951978	BSU32210	yuzD	unknown	unknown
59.9584	28.4352	51.0568	35.7373	-0.0219327	0.954636	BSU12460	xlyB	PBSX prophage-mediated lysis	N-acetylmuramoyl-L-alanine amidase
62.6431	95.258	78.7487	74.8781	-0.0219136	0.951982	BSU21550	yokL	unknown	similar to phage-related protein
2.6847	1.42176	1.73074	1.70178	-0.0219091	0.91678	BSU_tRNA_25	trnI-Gly	translation
20.5827	4.26528	14.7113	9.35977	-0.0215662	0.951238	BSU26100	yqbI	unknown	similar to phage-related protein
494.881	759.22	593.644	636.464	-0.0212153	0.943083	BSU15750	yloN	rRNA modification	similar to rRNA adenosine methyltransferase for modification of 23S rRNA
16.1082	14.2176	15.5767	13.6142	-0.0211633	0.954784	BSU13470	sspD	protection of spore DNA	small acid-soluble spore protein (minor alpha/beta-type SASP)
53.6941	28.4352	40.6724	39.9917	-0.0211095	0.956337	BSU03560	ycxD	unknown	similar to transcriptional regulator (MocR/ GabR family)
2.6847	1.42176	2.59611	0.850888	-0.0210962	0.91922	BSU_misc_RNA_28	BSU_misc_RNA_28
2615.8	3739.23	2996.78	3248.69	-0.0209579	0.939799	BSU25200	sigA	transcription	[SW|RNA polymerase] major [SW|sigma factor] SigA
10.7388	19.9047	12.1152	17.0178	-0.0207673	0.955406	BSU36980	ywlA	unknown	unknown
39.3757	42.6528	45.8646	34.0355	-0.0207256	0.956984	BSU12250	yjkB	unknown	similar to amino acid [SW|ABC transporter ](ATP-binding protein)
379.438	624.153	437.877	546.27	-0.0205501	0.946889	BSU06070	ydiP	BsuM DNA modification	similar to DNA-3-methyladenine glycosidase II
129.761	152.128	138.459	137.844	-0.0201091	0.951887	BSU24180	yqiK	unknown	cytoplasmic glycerophosphodiester phosphodiesterase
189.719	206.155	192.112	196.555	-0.0200741	0.949551	BSU31920	adeR	control of ald expression	transcription activator (PucR family) for ald gene expression
119.022	150.707	124.613	139.546	-0.0199433	0.952841	BSU28970	ytxB	unknown	unknown
60.8533	103.789	74.4218	85.9397	-0.0197577	0.956813	BSU20929	yoyI	unknown	unknown
63.538	65.401	69.2296	57.0095	-0.0196471	0.957576	BSU01610	feuC	[SW|acquisition of iron]	[SW|ABC transporter ]for the siderophores Fe-enterobactin and Fe-bacillibactin (integral membrane protein)
105.598	163.502	111.633	151.458	-0.0195501	0.954879	BSU24520	mntR	regulation of manganese transport	transcriptional regulator, controls manganese import and efflux
160.187	234.591	186.92	199.959	-0.0192253	0.952881	BSU28640	pheS	translation	phenylalanyl-tRNA synthetase (alpha subunit), universally conserved protein
977.233	1726.02	1033.25	1623.49	-0.0191436	0.950826	BSU21600	yokG	unknown	similar to delta-endotoxin
61.7482	21.3264	57.1144	24.6758	-0.019126	0.960679	BSU11055	yitO	unknown	unknown
29.5318	41.2311	38.0763	30.632	-0.0190872	0.960652	BSU06049	ydzV	unknown	unknown, fragment of putative phage terminase
35.7961	32.7005	33.7494	33.1846	-0.0189859	0.960854	BSU15270	sbp	unknown	small basic protein
12.5286	17.0611	17.3074	11.0615	-0.0189468	0.959249	BSU06410	yebG	unknown	unknown
2002.79	3289.95	2338.23	2870.9	-0.0185696	0.949221	BSU11400	appC	uptake of oligopeptides	oligopeptide [SW|ABC transporter] (permease)
70.6972	92.4145	77.8833	81.6852	-0.0185227	0.958977	BSU00600	yabP	[SW|sporulation]	required for [SW|sporulation] at a late stage
66.2227	15.6394	50.1915	30.632	-0.0182643	0.962443	BSU32180	yutK	unknown	similar to Na+/nucleoside cotransporter
62.6431	18.4829	54.5183	25.5266	-0.0179824	0.963026	BSU12580	xtmB	phage DNA replication	PBSX terminase (large subunit)
195.089	277.243	203.362	260.372	-0.0179561	0.955387	BSU29640	ytsP	unknown	unknown
22.3725	19.9047	19.9035	21.2722	-0.0177649	0.963167	BSU27240	yrhC	unknown	unknown
7.15921	2.84352	5.19222	4.25444	-0.0175945	0.951555	BSU20220	yorX	unknown	unknown
4329.53	6355.27	5409.43	5122.35	-0.0174572	0.949825	BSU24050	bkdAA	utilization of branched-chain keto acids	2-oxoisovalerate dehydrogenase (E1 alpha subunit)
38.4808	4.26528	24.2304	17.8686	-0.017382	0.962707	BSU34510	yvdQ	protection of the spore	putative spore coat protein
39.3757	34.1223	36.3455	35.7373	-0.0171981	0.964448	BSU04500	ydbK	unknown	similar to ABC transporter (membrane protein)
5.36941	5.68704	7.78833	2.55266	-0.0170331	0.954212	BSU21000	yonT	unknown	toxin
4.47451	5.68704	6.05759	3.40355	-0.0165647	0.954746	BSU_tRNA_83	trnSL-Val2	translation
87.7004	54.0269	80.4794	59.5622	-0.0164717	0.964529	BSU07000	rhiN	intracellular degradation of disaccharides generated by [[protein|YesX]]	galacturonyl hydrolase, catalyses intracellular degradation of disaccharides generated by [[protein|YesX]]
2943.33	4107.47	3194.95	3760.07	-0.0164624	0.952686	BSU11850	yjcG	RNA metabolism	putative 2-5 RNA-ligase
47.4298	18.4829	30.2879	34.8864	-0.0164206	0.966237	BSU13270	ykoI	unknown	unknown
426.868	538.847	484.607	467.137	-0.0161771	0.95576	BSU29270	ytoI	unknown	similar to transcriptional regulator (GntR family)
23.2674	9.95233	18.1728	14.4651	-0.0161454	0.965608	BSU36090	ywrE	unknown	unknown
90.3851	62.5575	79.614	71.4746	-0.0160901	0.964768	BSU35090	yvmA	unknown	similar to multidrug transporter
19.6878	19.9047	14.7113	23.8249	-0.0159646	0.966694	BSU38680	yxlD	negative regulation of [[protein|SigY]]-directed transcription of the [[gene|sigY]] operon	negative regulation of [[protein|SigY]]-directed transcription of the [[gene|sigY]] operon
468.928	1228.4	759.795	910.45	-0.0159545	0.961611	BSU09100	cspB	RNA chaperone	major cold-shock protein
18.7929	5.68704	12.9805	11.0615	-0.0152786	0.965827	BSU23330	ypuC/2	unknown	part of the ypuC pseudogene
11.6337	0	6.05759	5.10533	-0.0151758	0.956645	BSU32860	yusN	unknown	unknown
568.263	609.935	514.03	649.228	-0.0150178	0.958365	BSU35630	lytB	autolysis	modifier protein of major autolysin LytC
384.808	784.812	498.453	653.482	-0.0149998	0.962719	BSU09440	citA	unknown	minor citrate synthase
17.898	1.42176	12.1152	6.8071	-0.0149535	0.963613	BSU21050	yonN	untwisting of the DNA double helix	SPÎ² prophage-derived DNA-binding protein HU 2
104.703	105.21	113.363	93.5977	-0.0147724	0.966084	BSU26440	yrkO	unknown	unknown
81.436	39.8093	64.9027	55.3077	-0.0147569	0.968834	BSU14040	ldt	cell wall biosynthesis	L,D-transpeptidase involved in cell wall synthesis
24.1623	24.1699	28.5572	18.7195	-0.014743	0.969583	BSU22500	ypjD	unknown	putative pyrophosphatase
19.6878	1.42176	15.5767	5.10533	-0.0146257	0.964551	BSU12720	xkdS	unknown	PBSX prophage
4486.14	6602.66	5283.95	5672.02	-0.0145451	0.958233	BSU34030	lutC	utilization of lactate	lactate catabolic enzyme
5.36941	19.9047	10.3844	13.6142	-0.0145211	0.967461	BSU35870	capE	capsule synthesis	stimulates poly-gamma-glutamate production in the presence of zinc, also involved in extra-chromosomal DNA maintenance
47.4298	46.9181	53.6529	39.1408	-0.0145109	0.969602	BSU06980	rhiF	uptake of rhamnose oligosaccharides	[SW|ABC transporter] (membrane protein) for rhamnose oligosaccharides
15.2133	15.6394	15.5767	14.4651	-0.0139508	0.970276	BSU35698	yvzI	unknown	putative CDP-glycerol:poly(glycerophosphate) glycerophosphotransferase (fragment)
77.8564	71.088	88.2677	58.7113	-0.0139375	0.969627	BSU39450	yxeR	ethanolamine uptake/ export	ethanolamine transporter in/out via proton symport
27.742	25.5917	26.8265	25.5266	-0.0139312	0.971343	BSU23720	yqzH	unknown	unknown
61.7482	21.3264	49.3261	33.1846	-0.013861	0.971467	BSU10580	yhjO	unknown	similar to multidrug-efflux transporter
30.4267	8.53056	19.0381	19.5704	-0.0138474	0.970745	BSU34280	epsJ	synthesis of extracellular poly-N-acetylglucosamine	UDP-N-acetyl-glucosamine transferase, synthesis of extracellular poly-N-acetylglucosamine
4.47451	2.84352	4.32685	2.55266	-0.0135003	0.959088	BSU_tRNA_31	trnD-Glu	translation
119.022	120.85	118.556	118.273	-0.0134832	0.968332	BSU17940	yneI	unknown	two-component response regulator
91.28	18.4829	64.0374	45.0971	-0.0132386	0.972751	BSU02840	ycdG	unknown	general stress protein, similar to oligo-1,6-glucosidase
9.84392	4.26528	6.05759	7.65799	-0.0131889	0.967134	BSU10710	gerPB	germination	spore germination protein, facilitates access of nutrient germinants to their cognate germinant receptors in sporesâ€™ inner membrane
69.8023	73.9316	78.7487	62.9657	-0.0130394	0.971502	BSU33170	yvrB	unknown	ABC transporter (ATP binding domain), similar to iron permease
509.199	747.846	582.394	659.438	-0.0129332	0.965051	BSU37230	ywjA	unknown	similar to [SW|ABC transporter] (ATP-binding protein)
194.194	271.556	250.957	208.468	-0.0128491	0.967895	BSU14590	pdhB	links glycolysis and TCA cycle	pyruvate dehydrogenase (E1 beta subunit)
155.713	196.203	152.305	194.853	-0.0128386	0.968774	BSU10420	comK	regulation of [SW|genetic competence] and DNA uptake	competence transcription factor (CTF)
47.4298	51.1834	56.249	40.8426	-0.0127214	0.973265	BSU15040	ylbK	unknown	similar to patatin-like phospholipase
176.296	304.257	226.727	246.758	-0.0126902	0.968976	BSU11020	yitK	unknown	similar to nucleotide-binding protein
8.05411	0	2.59611	5.10533	-0.0126372	0.959787	BSU25960	yqcB	unknown	unknown
3.57961	2.84352	2.59611	3.40355	-0.0125807	0.960238	BSU12770	xkdX	unknown	PBSX prophage
309.636	393.828	301.149	393.961	-0.0123633	0.967725	BSU14510	ktrC	potassium uptake	low affinity potassium transporter [[protein|KtrC]]-[[protein|KtrD]], peripheric membrane component
89.4902	123.693	86.537	123.379	-0.0122942	0.97221	BSU31660	mrpG	sodium export	Na<sup>+</sup>/H<sup>+</sup> antiporter subunit, multiple resistance and pH homeostasis
114.547	45.4963	101.248	57.8604	-0.0122768	0.974026	BSU07810	treA	trehalose utilization	phospho-alpha-glucosidase
69.8023	61.1357	58.8452	70.6237	-0.0122346	0.973532	BSU31850	yueC	export of YukE	membrane protein, part of the type VII protein secretion system YukD-YukC-YukB-YueB-YueC
219.251	399.515	267.399	342.908	-0.0120548	0.97042	BSU26800	yrpB	unknown	similar to 2-nitropropane dioxygenase
36.691	35.544	32.8841	38.29	-0.0120414	0.97512	BSU03100	ycgG	unknown	unknown
7.15921	0	2.59611	4.25444	-0.0117136	0.961428	BSU32859	yuzM	unknown	unknown
69.8023	108.054	79.614	95.2995	-0.0117075	0.974052	BSU00590	yabO	recycling of stalled ribosomes	similar to heat shock protein Hsp15
48.3247	15.6394	42.4031	21.2722	-0.0115028	0.976291	BSU08330	lnrN	resistance to linearmycin	similar to ABC transporter (membrane protein), involved in resistance to linearmycin
199.563	277.243	236.246	234.845	-0.0110867	0.972021	BSU24100	bkdR	regulation of branched-chain amino acid utilization,	transcriptional activator of the ptb-bcd-buk-lpdV-bkdAA-bkdAB-bkdB operon
66.2227	59.714	74.4218	50.2024	-0.0110376	0.976341	BSU22640	trpB	biosynthesis of tryptophan	tryptophan synthase (beta subunit)
23.2674	18.4829	19.9035	21.2722	-0.0109715	0.977231	BSU25810	arsR	regulation of As (III) efflux	transcriptional regulator of the ArsR family, arsenic resistance operon repressor
319.48	284.352	283.841	314.829	-0.0109421	0.971129	BSU08950	yhbE	assembly of the flagellar hook and filament	bactofilin, required for flagellar hook- and filament assembly
2.6847	2.84352	3.46148	1.70178	-0.0103075	0.965538	BSU_tRNA_73	trnSL-Gln1	translation
126.181	224.638	134.998	211.02	-0.0102785	0.976205	BSU40160	yydH	control of [[protein|LiaR]]-[[protein|LiaS]] activity	membrane protease, processing of modified [[protein|YydF]]
30.4267	48.3399	41.5378	35.7373	-0.0101242	0.979052	BSU36668	ywzE	unknown	unknown, putative pseudogene
13.4235	5.68704	9.51907	9.35977	-0.0100326	0.976716	BSU20020	yosS	nucleotide metabolism	dUTP diphosphatase
127.076	140.754	132.402	132.739	-0.00982413	0.976587	BSU04460	dctR	regulation of the [[gene|dctS]]-[[gene|dctR]]-[[gene|dctP ]]operon	two-component response regulator, regulation of the [[gene|dctS]]-[[gene|dctR]]-[[gene|dctP ]]operon
143.184	118.006	141.055	118.273	-0.00981173	0.976871	BSU08130	yfjE	unknown	unknown
291.738	363.971	316.725	332.697	-0.00973679	0.974256	BSU40030	yxaB	biofilm formation, survival of salt and ethanol stress	general stress protein, similar to pyruvyl transferase
63.538	130.802	82.2101	108.914	-0.00967391	0.978831	BSU22100	kdgA	utilization of galacturonic acid	2-dehydro-3-deoxy-phosphogluconate aldolase
155.713	177.72	152.305	177.836	-0.00964938	0.976416	BSU14650	yktB	unknown	unknown
61.7482	38.3875	57.1144	42.5444	-0.00944359	0.980216	BSU30960	glgD	glycogen biosynthesis	glucose-1-phosphate adenylyltransferase
32.2165	31.2787	37.2109	25.5266	-0.00941465	0.980627	BSU02590	ycbP	unknown	general stress protein
147.659	172.033	154.036	162.52	-0.00932729	0.977273	BSU23950	yqjA	unknown	unknown
79.6462	31.2787	62.3066	48.5006	-0.00913138	0.980962	BSU12390	uxaA	hexuronate utilization	altronate hydrolase
171.821	216.108	176.535	207.617	-0.00884147	0.978103	BSU30340	ytvA	control of SigB activity	blue light sensor, positive regulation of SigB activity under conditions of blue light
274.735	382.454	308.937	342.057	-0.00880376	0.977093	BSU33280	yvrP	unknown	unknown
93.0698	54.0269	70.095	76.5799	-0.00851781	0.981556	BSU39470	sndB	utilization and detoxification of S-(2-succino)cysteine	N-acetylcysteine deacetylase
83.2259	51.1834	75.2872	58.7113	-0.00822108	0.982351	BSU36440	ywoH	unknown	similar to transcriptional regulator (MarR family)
250.572	317.053	272.592	290.153	-0.00822097	0.978631	BSU33370	yvgK	unknown	similar to molybdenum-binding protein
4.47451	0	2.59611	1.70178	-0.00815295	0.968573	BSU27468	yrzQ	unknown	unknown
30.4267	1.42176	22.4996	9.35977	-0.00809942	0.981521	BSU37920	gerQ	spore [[category|Germination]]	spore coat protein, necessary for the proper localization of [[protein|CwlJ]]
256.837	307.1	274.322	285.047	-0.0080665	0.97892	BSU36280	ywqA	unknown	similar to SNF2 helicase
275.63	335.536	334.033	272.284	-0.00789839	0.979413	BSU37710	bacD	biosynthesis of the antibiotic bacilysin	alanine-anticapsin ligase
203.143	236.012	200.766	234.845	-0.00787561	0.980078	BSU23810	yqjN	unknown	similar to amino acid degradation
402.706	486.242	404.128	478.199	-0.00779616	0.978865	BSU32050	yuiE	unknown	similar to leucyl aminopeptidase
51.9043	9.95233	43.2685	18.7195	-0.00766271	0.984064	BSU21110	yonF	unknown	unknown
99.3341	62.5575	89.1331	72.3255	-0.00766019	0.983215	BSU06530	purD	purine biosynthesis	phosphoribosylglycinamide synthetase
437.607	537.426	503.645	464.585	-0.00728196	0.980015	BSU28510	abf2	arabinan degradation	alpha-L-arabinofuranosidase
641.644	914.192	664.604	880.669	-0.00693356	0.981257	BSU32250	thrC	biosynthesis of threonine	threonine synthase
51.9043	34.1223	43.2685	42.5444	-0.00690218	0.985638	BSU03080	ycgE	unknown	similar to transcription regulator
32.2165	90.9927	60.5759	60.413	-0.00682934	0.985728	BSU19579	yoyD	unknown	unknown
76.0666	49.7616	77.8833	47.6497	-0.00673791	0.985685	BSU18130	bglC	beta-1,4-glucan degradation	endo-1,4-beta-glucanase
98.4392	85.3056	97.7868	85.0888	-0.00658373	0.98514	BSU22680	trpE	biosynthesis of tryptophan	anthranilate synthase (subunit I)
23.2674	19.9047	16.442	26.3775	-0.00656363	0.986384	BSU40610	yybK	unknown	similar to [SW|ABC transporter ](membrane protein)
141.394	92.4145	113.363	119.975	-0.00645071	0.985178	BSU07910	yfkF	unknown	similar to multidrug-efflux transporter
532.466	726.52	625.663	625.403	-0.00625137	0.982776	BSU13010	ykgB	pentose phosphate pathway	6-phosphogluconolactonase, general stress protein
3661.04	6702.18	4879.82	5426.96	-0.00620028	0.983278	BSU19360	odhB	TCA cycle	2-oxoglutarate dehydrogenase complex (dihydrolipoamide transsuccinylase, E2 subunit)
17.898	32.7005	20.7689	28.9302	-0.00587279	0.987882	BSU40600	yybL	unknown	similar to [SW|ABC transporter ](permease)
182.56	8.53056	135.863	51.0533	-0.00585519	0.983965	BSU37280	narG	nitrate respiration, nitrogen assimilation	nitrate reductase (alpha subunit)
234.464	193.359	208.554	217.827	-0.00557965	0.985903	BSU14270	moeB	nitrate respiration	molybdopterin biosynthesis protein
29.5318	14.2176	25.9611	17.8686	-0.00545193	0.988666	BSU30380	bceA	export of toxic peptides	primary bacitracin resistance determinant, [SW|ABC transporter] (ATP-binding protein) for the export of bacitracin, plectasin, mersacidin and actagardine
32.2165	25.5917	34.6148	22.974	-0.00533844	0.98902	BSU32320	yutC	unknown	unknown
122.602	145.02	124.613	141.247	-0.00526901	0.987497	BSU33860	yvbH	unknown	unknown
8.05411	1.42176	6.92296	2.55266	-0.00526364	0.98498	BSU07770	yfkS	germination, survival of of stress conditions	D protein for the YfkQ-YfkR-YfkT germinant receptor of unknown specificity, general stress protein, survival of ethanol and paraquat stresses
187.929	160.659	169.613	177.836	-0.00521975	0.987128	BSU23510	ripX	chromosome partitioning	site-specific integrase/recombinase, partitioning of the terminus region after replication
8.05411	15.6394	11.2498	11.9124	-0.00518403	0.98847	BSU_tRNA_41	trnD-Gly	translation
792.883	1089.07	848.063	1024.47	-0.0051009	0.985819	BSU00040	recF	[[category|DNA repair/ recombination]]	promoter of [[protein|RecA]] DNA repair center assembly
1388.89	2691.39	1962.66	2097.44	-0.00508614	0.986604	BSU32680	sufU	transfer of sulfur from [[protein|SufS ]]to [[protein|SufB]]	sulfur shuttle protein, receives sulfur from [[protein|SufS]], transfers it to [[protein|SufB]]
87.7004	46.9181	75.2872	59.5622	-0.00489078	0.989553	BSU14950	ylbB	unknown	putative oxidoreductase
2.6847	0	0	2.55266	-0.00485618	0.97527	BSU20260	yorT	unknown	unknown
3.57961	0	3.46148	0	-0.00484759	0.977905	BSU_tRNA_10	trnSL-Met1	translation
0	2.84352	1.73074	0.850888	-0.00443672	0.979243	BSU_tRNA_75	trnSL-Glu2	translation
302.477	486.242	379.032	405.023	-0.00433255	0.988815	BSU00460	ispE	MEP pathway of isoprenoid biosynthesis	4-diphosphocytidyl-2-C-methyl-D-erythritol kinase, fourth step in the MEP pathway of isoprenoid biosynthesis
340.063	299.992	311.533	326.741	-0.0042062	0.988806	BSU38770	cimH	citrate uptake	transporter for citrate (proton symport)
39.3757	17.0611	33.7494	22.974	-0.00415831	0.991434	BSU04270	ydaJ	unknown	lipoprotein, may modify the extracellular polysaccharide synthesized by [[protein|YdaL]]-[[protein|YdaM]]-[[protein|YdaN]]
653.278	880.07	688.835	838.125	-0.00394553	0.989108	BSU06680	gatA	translation	production of glutamyl-tRNA(Gln)
6.26431	1.42176	2.59611	5.10533	-0.00388836	0.988303	BSU05020	phrI	control of the transfer of the mobile genetic element ICEBs1	response regulator aspartate phosphatase (RapI) regulator
42.9553	48.3399	32.0187	58.7113	-0.00366214	0.992382	BSU22990	ypbF	unknown	unknown
6.26431	1.42176	4.32685	3.40355	-0.00332636	0.990038	BSU_tRNA_21	trnE-Met	translation
117.232	133.646	128.94	120.826	-0.00331551	0.992178	BSU40370	walJ	coordination of cell division with DNA replication	5'-3' double-stranded DNA exonuclease, coordination of cell division with DNA replication
125.286	106.632	112.498	119.124	-0.0031757	0.992594	BSU02260	ybfK	degradation of isoprenoid-containing lipids	carboxylesterase NP
7.15921	8.53056	11.2498	4.25444	-0.00312868	0.992392	BSU40578	yyzK	unknown	unknown, putative pseudogene
510.094	754.955	558.164	701.983	-0.00307184	0.991784	BSU27550	aspS	translation	aspartyl-tRNA synthetase
1.7898	0	1.73074	0	-0.00288928	0.982742	BSU05899	ydhU/2	unknown	similar to Mn catalase, inactive pseudogene in strain 168
455.505	476.29	523.549	405.874	-0.00283343	0.992295	BSU27160	yrhJ	fatty acid metabolism	cytochrome P450 (CYP102A3)/ NADPH-cytochrome P450 reductase
107.388	109.476	109.037	107.212	-0.00277183	0.993576	BSU12370	exuR	regulation of hexuronate utilization	repression of the hexuronate utilization operon (uxaC-yjmB-yjmC-yjmD-uxuA-yjmF-exuT-exuR-uxaB-uxaA)
[truncated: 2,423 more rows]
